# Supplementary material for: Disappearance of peculiarly large atomic displacement in the high-temperature phase of magnetite with substitution of Fe2+ by Ni2+and Mn2+
Source: Acta Crystallogr B Struct Sci Cryst Eng Mater. 2026 Feb 1;82(Pt 1):98–107. doi: 10.1107/S2052520625009928 (PMC12869524; doi:10.1107/S2052520625009928)
Supplement: Supplementary file 1 [file b-82-00098-sup1.cif]

data_mgt2
#==============================================================================

# PROCESSING SUMMARY (IUCr Office Use Only)

_journal_date_recd_electronic      2025-10-10
_journal_date_to_coeditor         ?
_journal_date_from_coeditor       ?
_journal_date_accepted     2025-11-09
_journal_date_printers_first      ?
_journal_date_printers_final      ?
_journal_date_proofs_out          ?
_journal_date_proofs_in           ?
_journal_coeditor_name            ?
_journal_coeditor_code      LO5130SUP1
_journal_coeditor_notes
; ?
;
_journal_paper_category      FA
_journal_techeditor_code      B250992
_iucr_compatibility_tag          ACTA95
_journal_techeditor_notes  
;
;
_journal_coden_ASTM               ?
_journal_name_full                ?
_journal_year                     ?
_journal_volume                   ?
_journal_issue                    ?
_journal_page_first               ?
_journal_page_last                ?
_journal_suppl_publ_number        ?
_journal_suppl_publ_pages         ?

#==============================================================================


#==============================================================================
# SUBMISSION DETAILS
_publ_contact_author_name 'Hiroki Okudera'
_publ_contact_author_address
;
Course in Earth and Planetary Science, School of Geosciences and Civil 
Engineering, Kanazawa University, Kakuma-machi, 920-1192 Japan
;
_publ_contact_author_email 'okudera@staff.kanazawa-u.ac.jp'
_publ_contact_author_fax '+81-76-264-6545'
_publ_contact_author_phone '+81-76-264-6525'

_publ_contact_letter
;?
;

_publ_requested_journal 'Acta Cryst. B'
_publ_requested_category FA

#==============================================================================

# TITLE AND AUTHOR LIST

_publ_section_title
;
Disappearance of a peculiar phonon in high temperature phase of 
magnetite with substitution of Fe2+ by Ni2+ and Mn2+
;
_publ_section_title_footnote
;?
;
# The loop structure below should contain the names and addresses of all 
# authors, in the required order of publication. Repeat as necessary.

loop_
_publ_author_name
_publ_author_address
_publ_author_footnote
_publ_author_email
'Kitamura, Takumi'
;
Graduate School of Natural Science and Technology, Kanazawa University,
Kakuma-machi, Kanazawa 920-1192, Japan
;
.
;
jrtarzan66711@yahoo.co.jp
;
'Niimi, Takahiro'
;
Graduate School of Natural Science and Technology, Kanazawa University,
Kakuma-machi, Kanazawa 920-1192, Japan
;
.
;
niimi_takahiro@kyoritsu-kcm.co.jp 
;
'Okudera, Hiroki'
;
Course in Earth and Planetary Science, School of Geosciences and Civil 
Engineering, Kanazawa University, Kakuma-machi, 920-1192 Japan
;
.
;
okudera@staff.kanazawa-u.ac.jp
;
#==============================================================================

# CHEMICAL DATA

_pd_phase_name                         'mgt#2'
_chemical_compound_source              'synthetic'
_chemical_formula_sum                  'Fe2.992 O4'
_chemical_formula_structural           'Fe2.992 O4'
_chemical_formula_weight                231.09

#==============================================================================

# Crystal data

_exptl_crystal_description        'sphere'
_exptl_crystal_colour             'black'
_exptl_crystal_size_rad                0.09
_exptl_crystal_size_min                0.18
_exptl_crystal_size_mid                0.18
_exptl_crystal_size_max                0.18
_exptl_crystal_F_000                   878.34
_exptl_crystal_density_diffrn          5.184
_exptl_absorpt_coefficient_mu          14.267
_exptl_absorpt_correction_type         'sphere'
_exptl_absorpt_correction_T_min        0.0099
_exptl_absorpt_correction_T_max        0.0125
_exptl_absorpt_process_details   'spherical absorption correction'

_cell_measurement_temperature          294
_cell_measurement_theta_min            28.53
_cell_measurement_theta_max            35.80
_cell_measurement_reflns_used          20
_computing_cell_refinement      'Rigaku Control software, corrected with Si'

_cell_length_a                         8.3975(2)
_cell_length_b                         8.3975(2)
_cell_length_c                         8.3975(2)
_cell_angle_alpha                      90
_cell_angle_beta                       90
_cell_angle_gamma                      90
_cell_volume                           592.17(4)
_cell_formula_units_Z                  8
_symmetry_cell_setting                 'cubic'
_symmetry_space_group_name_H-M         'F d -3 m:2'
_symmetry_space_group_name_Hall        '-F 4vw 2vw 3'
_space_group_IT_number                 227

_diffrn_measurement_device_type        'Rigaku AFC5S diffractometer'
_diffrn_radiation_wavelength           0.71069
_diffrn_radiation_type                 Mo-K\a
_diffrn_radiation_source               'X-ray tube, 50kV 25mA'
_diffrn_radiation_monochromator        'graphite (002)'
_diffrn_measurement_method             'integrated with \v/2\q scans'
_diffrn_ambient_temperature          294
_diffrn_standards_number               3
_diffrn_standards_interval_count     200
_diffrn_standards_decay_%              0
_diffrn_reflns_theta_min               4.20
_diffrn_reflns_theta_max               59.94
_diffrn_measured_fraction_theta_max    1.0
_diffrn_reflns_theta_full              60.00
_diffrn_measured_fraction_theta_full   1.0
_diffrn_reflns_limit_h_min            -20
_diffrn_reflns_limit_k_min            -20
_diffrn_reflns_limit_l_min            -20
_diffrn_reflns_limit_h_max             20
_diffrn_reflns_limit_k_max             20
_diffrn_reflns_limit_l_max             20
_diffrn_reflns_number                2314
_diffrn_reflns_av_R_equivalents        0.0232

_reflns_number_total                  257
_reflns_observed_criterion         F>3u(F)
_reflns_number_gt                     190
_reflns_threshold_expression
'|F-ave|>3u(F-ave) & (|Fobs.max|-|Fobs.min|)/|Fobs.min| < 0.5 among equivalents'

_computing_data_collection        'AFC-5S control'
_computing_structure_refinement   'LSGCEX (Kihara, 1990)'
_computing_data_reduction         'AFCPHI, SORT6 (parts of LSGCEX)'
_computing_molecular_graphics     'VESTA (Momma & Izumi, 2011)'
_computing_publication_material   'none'

_refine_ls_weighting_scheme      'sigma'
_refine_ls_weighting_details     'weight proportional to sigma^-2^'
_refine_ls_extinction_coef             0.282(10)
_refine_ls_extinction_method    'B-C type 1 Gaussian isotropic'
_refine_ls_number_reflns             190


_refine_ls_matrix_type              full
_refine_ls_structure_factor_coef       F
_refine_ls_number_restraints           0
_refine_ls_number_constraints          0
_refine_ls_number_parameters           8
_refine_ls_R_factor_gt                 0.013
_refine_ls_wR_factor_ref               0.017
_refine_ls_goodness_of_fit_ref         1.906
# delta-rho min and max after final ls
_refine_diff_density_max               2.38
_refine_diff_density_min              -0.49
_refine_ls_shift/su_max                0

#=============================================================================

# ATOMIC COORDINATES AND DISPLACEMENT PARAMETERS

loop_
_space_group_symop_operation_xyz
   'x, y, z'
   '-x, -y, -z'
   '-x+3/4, -y+1/4, z+1/2'
   'x+1/4, y+3/4, -z+1/2'
   '-x+1/4, y+1/2, -z+3/4'
   'x+3/4, -y+1/2, z+1/4'
   'x+1/2, -y+3/4, -z+1/4'
   '-x+1/2, y+1/4, z+3/4'
   'z, x, y'
   '-z, -x, -y'
   'z+1/2, -x+3/4, -y+1/4'
   '-z+1/2, x+1/4, y+3/4'
   '-z+3/4, -x+1/4, y+1/2'
   'z+1/4, x+3/4, -y+1/2'
   '-z+1/4, x+1/2, -y+3/4'
   'z+3/4, -x+1/2, y+1/4'
   'y, z, x'
   '-y, -z, -x'
   '-y+1/4, z+1/2, -x+3/4'
   'y+3/4, -z+1/2, x+1/4'
   'y+1/2, -z+3/4, -x+1/4'
   '-y+1/2, z+1/4, x+3/4'
   '-y+3/4, -z+1/4, x+1/2'
   'y+1/4, z+3/4, -x+1/2'
   'y+3/4, x+1/4, -z+1/2'
   '-y+1/4, -x+3/4, z+1/2'
   '-y, -x, -z'
   'y, x, z'
   'y+1/4, -x+1/2, z+3/4'
   '-y+3/4, x+1/2, -z+1/4'
   '-y+1/2, x+3/4, z+1/4'
   'y+1/2, -x+1/4, -z+3/4'
   'x+3/4, z+1/4, -y+1/2'
   '-x+1/4, -z+3/4, y+1/2'
   '-x+1/2, z+3/4, y+1/4'
   'x+1/2, -z+1/4, -y+3/4'
   '-x, -z, -y'
   'x, z, y'
   'x+1/4, -z+1/2, y+3/4'
   '-x+3/4, z+1/2, -y+1/4'
   'z+3/4, y+1/4, -x+1/2'
   '-z+1/4, -y+3/4, x+1/2'
   'z+1/4, -y+1/2, x+3/4'
   '-z+3/4, y+1/2, -x+1/4'
   '-z+1/2, y+3/4, x+1/4'
   'z+1/2, -y+1/4, -x+3/4'
   '-z, -y, -x'
   'z, y, x'
   'x, y+1/2, z+1/2'
   '-x, -y+1/2, -z+1/2'
   '-x+3/4, -y+3/4, z'
   'x+1/4, y+1/4, -z'
   '-x+1/4, y, -z+1/4'
   'x+3/4, -y, z+3/4'
   'x+1/2, -y+1/4, -z+3/4'
   '-x+1/2, y+3/4, z+1/4'
   'z, x+1/2, y+1/2'
   '-z, -x+1/2, -y+1/2'
   'z+1/2, -x+1/4, -y+3/4'
   '-z+1/2, x+3/4, y+1/4'
   '-z+3/4, -x+3/4, y'
   'z+1/4, x+1/4, -y'
   '-z+1/4, x, -y+1/4'
   'z+3/4, -x, y+3/4'
   'y, z+1/2, x+1/2'
   '-y, -z+1/2, -x+1/2'
   '-y+1/4, z, -x+1/4'
   'y+3/4, -z, x+3/4'
   'y+1/2, -z+1/4, -x+3/4'
   '-y+1/2, z+3/4, x+1/4'
   '-y+3/4, -z+3/4, x'
   'y+1/4, z+1/4, -x'
   'y+3/4, x+3/4, -z'
   '-y+1/4, -x+1/4, z'
   '-y, -x+1/2, -z+1/2'
   'y, x+1/2, z+1/2'
   'y+1/4, -x, z+1/4'
   '-y+3/4, x, -z+3/4'
   '-y+1/2, x+1/4, z+3/4'
   'y+1/2, -x+3/4, -z+1/4'
   'x+3/4, z+3/4, -y'
   '-x+1/4, -z+1/4, y'
   '-x+1/2, z+1/4, y+3/4'
   'x+1/2, -z+3/4, -y+1/4'
   '-x, -z+1/2, -y+1/2'
   'x, z+1/2, y+1/2'
   'x+1/4, -z, y+1/4'
   '-x+3/4, z, -y+3/4'
   'z+3/4, y+3/4, -x'
   '-z+1/4, -y+1/4, x'
   'z+1/4, -y, x+1/4'
   '-z+3/4, y, -x+3/4'
   '-z+1/2, y+1/4, x+3/4'
   'z+1/2, -y+3/4, -x+1/4'
   '-z, -y+1/2, -x+1/2'
   'z, y+1/2, x+1/2'
   'x+1/2, y, z+1/2'
   '-x+1/2, -y, -z+1/2'
   '-x+1/4, -y+1/4, z'
   'x+3/4, y+3/4, -z'
   '-x+3/4, y+1/2, -z+1/4'
   'x+1/4, -y+1/2, z+3/4'
   'x, -y+3/4, -z+3/4'
   '-x, y+1/4, z+1/4'
   'z+1/2, x, y+1/2'
   '-z+1/2, -x, -y+1/2'
   'z, -x+3/4, -y+3/4'
   '-z, x+1/4, y+1/4'
   '-z+1/4, -x+1/4, y'
   'z+3/4, x+3/4, -y'
   '-z+3/4, x+1/2, -y+1/4'
   'z+1/4, -x+1/2, y+3/4'
   'y+1/2, z, x+1/2'
   '-y+1/2, -z, -x+1/2'
   '-y+3/4, z+1/2, -x+1/4'
   'y+1/4, -z+1/2, x+3/4'
   'y, -z+3/4, -x+3/4'
   '-y, z+1/4, x+1/4'
   '-y+1/4, -z+1/4, x'
   'y+3/4, z+3/4, -x'
   'y+1/4, x+1/4, -z'
   '-y+3/4, -x+3/4, z'
   '-y+1/2, -x, -z+1/2'
   'y+1/2, x, z+1/2'
   'y+3/4, -x+1/2, z+1/4'
   '-y+1/4, x+1/2, -z+3/4'
   '-y, x+3/4, z+3/4'
   'y, -x+1/4, -z+1/4'
   'x+1/4, z+1/4, -y'
   '-x+3/4, -z+3/4, y'
   '-x, z+3/4, y+3/4'
   'x, -z+1/4, -y+1/4'
   '-x+1/2, -z, -y+1/2'
   'x+1/2, z, y+1/2'
   'x+3/4, -z+1/2, y+1/4'
   '-x+1/4, z+1/2, -y+3/4'
   'z+1/4, y+1/4, -x'
   '-z+3/4, -y+3/4, x'
   'z+3/4, -y+1/2, x+1/4'
   '-z+1/4, y+1/2, -x+3/4'
   '-z, y+3/4, x+3/4'
   'z, -y+1/4, -x+1/4'
   '-z+1/2, -y, -x+1/2'
   'z+1/2, y, x+1/2'
   'x+1/2, y+1/2, z'
   '-x+1/2, -y+1/2, -z'
   '-x+1/4, -y+3/4, z+1/2'
   'x+3/4, y+1/4, -z+1/2'
   '-x+3/4, y, -z+3/4'
   'x+1/4, -y, z+1/4'
   'x, -y+1/4, -z+1/4'
   '-x, y+3/4, z+3/4'
   'z+1/2, x+1/2, y'
   '-z+1/2, -x+1/2, -y'
   'z, -x+1/4, -y+1/4'
   '-z, x+3/4, y+3/4'
   '-z+1/4, -x+3/4, y+1/2'
   'z+3/4, x+1/4, -y+1/2'
   '-z+3/4, x, -y+3/4'
   'z+1/4, -x, y+1/4'
   'y+1/2, z+1/2, x'
   '-y+1/2, -z+1/2, -x'
   '-y+3/4, z, -x+3/4'
   'y+1/4, -z, x+1/4'
   'y, -z+1/4, -x+1/4'
   '-y, z+3/4, x+3/4'
   '-y+1/4, -z+3/4, x+1/2'
   'y+3/4, z+1/4, -x+1/2'
   'y+1/4, x+3/4, -z+1/2'
   '-y+3/4, -x+1/4, z+1/2'
   '-y+1/2, -x+1/2, -z'
   'y+1/2, x+1/2, z'
   'y+3/4, -x, z+3/4'
   '-y+1/4, x, -z+1/4'
   '-y, x+1/4, z+1/4'
   'y, -x+3/4, -z+3/4'
   'x+1/4, z+3/4, -y+1/2'
   '-x+3/4, -z+1/4, y+1/2'
   '-x, z+1/4, y+1/4'
   'x, -z+3/4, -y+3/4'
   '-x+1/2, -z+1/2, -y'
   'x+1/2, z+1/2, y'
   'x+3/4, -z, y+3/4'
   '-x+1/4, z, -y+1/4'
   'z+1/4, y+3/4, -x+1/2'
   '-z+3/4, -y+1/4, x+1/2'
   'z+3/4, -y, x+3/4'
   '-z+1/4, y, -x+1/4'
   '-z, y+1/4, x+1/4'
   'z, -y+3/4, -x+3/4'
   '-z+1/2, -y+1/2, -x'
   'z+1/2, y+1/2, x'

loop_
   _atom_site_label
   _atom_site_occupancy
   _atom_site_fract_x
   _atom_site_fract_y
   _atom_site_fract_z
   _atom_site_thermal_displace_type
   _atom_site_U_iso_or_equiv
   _atom_site_type_symbol
   FeA      1.0    0.1250      0.1250       0.1250     Ueq  0.00484(5)  Fe
   FeB      0.996  0.5000      0.5000       0.5000     Ueq  0.00631(5)  Fe
   O        1.0    0.25490(6)  0.25490      0.25490    Ueq  0.00668(10) O

loop_
   _atom_site_aniso_label
   _atom_site_aniso_U_11
   _atom_site_aniso_U_22
   _atom_site_aniso_U_33
   _atom_site_aniso_U_12
   _atom_site_aniso_U_13
   _atom_site_aniso_U_23
   FeA   0.00484(5)    0.00484       0.00484       0.00000       0.00000       0.00000
   FeB   0.00631(5)    0.00631       0.00631       0.00070(4)    0.00070       0.00070
   O     0.00668(10)   0.00668       0.00668      -0.00055(13)  -0.00055      -0.00055

loop_
   _atom_type_symbol
   _atom_type_oxidation_number
   _atom_type_number_in_cell
   _atom_type_scat_dispersion_real
   _atom_type_scat_dispersion_imag
   _atom_type_scat_source
   Fe 0 23.94 0.346  0.844 'International Tables Vol C Tables 4.2.6.8 and 6.1.1.1'
   O  0 32    0.011  0.006 'International Tables Vol C Tables 4.2.6.8 and 6.1.1.1'

loop_
   _geom_bond_atom_site_label_1
   _geom_bond_atom_site_label_2
   _geom_bond_site_symmetry_2
   _geom_bond_distance
   _geom_bond_multiplicity
   FeA O  1_555 1.8893(5)  4
   FeB O 51_555 2.0591(5)  6

loop_
   _geom_angle_atom_site_label_1
   _geom_angle_atom_site_label_2
   _geom_angle_atom_site_label_3
   _geom_angle
  O  FeA O 109.47
  O  FeB O 180.00
  O  FeB O  92.31(2)
  O  FeB O  87.69(2)


# start Validation Reply Form
_vrf_DIFMX02_mgt2
;
PROBLEM: The maximum difference density is > 0.1*ZMAX*0.75
RESPONSE: Maximum residual density was found at Wyckoff position 8b with 
the highest site symmetry -43m in the structure. Residual density due to 
random experimental error tend to concentrate at special positions where 
symmetry elements locate/running through. This time main cause of errors 
was enhancement of weak diffraction intensities due to simultaneous 
diffraction.
This large residual vanishes when we set the threshold x in 
(|Fobs.max|-|Fobs.min|)/|Fobs.min| < x 
on data truncation, such as x = 0.05 in Okudera, H. (2000) Proc. 8th Int. 
Conf. Ferrites 2000 (ICF8) Kyoto 293-294). See the manuscript body text.
;
_vrf_PLAT902_mgt2
;
PROBLEM: No (Interpretable) Reflections Found in FCF ....     Please Check 
RESPONSE: The authors did not use SHELX but ORFXLS-based software 
and therefore the file .fcf has not been embedded in this CIF file.
;
_vrf_PLAT094_mgt2
;
PROBLEM: Ratio of Maximum / Minimum Residual Density ....       4.86 Report
RESPONSE: Maximum residual density was found at Wyckoff position 8b with 
the highest site symmetry -43m in the structure. Residual density due to 
random experimental error tend to concentrate at special positions where 
symmetry elements locate/running through. This time main cause of errors 
was enhancement of weak diffraction intensities due to simultaneous 
diffraction.
This large residual vanishes when we set the threshold x in 
(|Fobs.max|-|Fobs.min|)/|Fobs.min| < x 
on data truncation, such as x = 0.05 in Okudera, H. (2000) Proc. 8th Int. 
Conf. Ferrites 2000 (ICF8) Kyoto 293-294). See the manuscript body text.
;
_vrf_PLAT021_mgt2
;
PROBLEM: Ratio Unique / Expected Reflections too High ...      1.028       
RESPONSE: While diffraction intensity integrations had done with Mo K-alpha
radiation (alpha1+alpha2), peak positions were determined with Mo K-alpha-1. 
The device integrated diffraction intensity whenever the top of 
diffraction for alpha-1 was within the user-defined 2-theta range. 
;
_vrf_PLAT041_mgt2
;
PROBLEM: Calc. and Reported SumFormula    Strings  Differ     Please Check 
RESPONSE: Calculated SumFormula was based on Z = 1. The target compound is 
a berthollide compound and Z = 8.
;
_vrf_PLAT097_mgt2
;
PROBLEM: Large Reported Max.  (Positive) Residual Density       2.38 eA-3  
RESPONSE: Maximum residual density was found at Wyckoff position 8b with 
the highest site symmetry -43m in the structure. Residual density due to 
random experimental error tend to concentrate at special positions where 
symmetry elements locate/running through. This time main cause of errors 
was enhancement of weak diffraction intensities due to simultaneous 
diffraction.
This large residual vanishes when we set the threshold x in 
(|Fobs.max|-|Fobs.min|)/|Fobs.min| < x 
on data truncation, such as x = 0.05 in Okudera, H. (2000) Proc. 8th Int. 
Conf. Ferrites 2000 (ICF8) Kyoto 293-294). See the manuscript body text.
;
# end Validation Reply Form

#======================================================================

data_mn01

#==============================================================================
# SUBMISSION DETAILS
_publ_contact_author_name 'Hiroki Okudera'
_publ_contact_author_address
;
Course in Earth and Planetary Science, School of Geosciences and Civil 
Engineering, Kanazawa University, Kakuma-machi, 920-1192 Japan
;
_publ_contact_author_email 'okudera@staff.kanazawa-u.ac.jp'
_publ_contact_author_fax '+81-76-264-6545'
_publ_contact_author_phone '+81-76-264-6525'

_publ_contact_letter
;?
;

_publ_requested_journal 'Acta Cryst. B'
_publ_requested_category FA

#==============================================================================

# TITLE AND AUTHOR LIST

_publ_section_title
;
Disappearance of a peculiar phonon in high temperature phase of 
magnetite with substitution of Fe2+ by Ni2+ and Mn2+
;
_publ_section_title_footnote
;?
;
# The loop structure below should contain the names and addresses of all 
# authors, in the required order of publication. Repeat as necessary.

loop_
_publ_author_name
_publ_author_address
_publ_author_footnote
_publ_author_email
'Kitamura, Takumi'
;
Graduate School of Natural Science and Technology, Kanazawa University,
Kakuma-machi, Kanazawa 920-1192, Japan
;
.
;
jrtarzan66711@yahoo.co.jp
;
'Niimi, Takahiro'
;
Graduate School of Natural Science and Technology, Kanazawa University,
Kakuma-machi, Kanazawa 920-1192, Japan
;
.
;
niimi_takahiro@kyoritsu-kcm.co.jp 
;
'Okudera, Hiroki'
;
Course in Earth and Planetary Science, School of Geosciences and Civil 
Engineering, Kanazawa University, Kakuma-machi, 920-1192 Japan
;
.
;
okudera@staff.kanazawa-u.ac.jp
;
#==============================================================================

# CHEMICAL DATA

_pd_phase_name                         'mn01'
_chemical_compound_source              'synthetic'
_chemical_formula_sum                  'Fe2.865 Mn0.110 O4'
_chemical_formula_structural           'Fe2.865 Mn0.110 O4'
_chemical_formula_weight                230.04

#==============================================================================

# Crystal data

_exptl_crystal_description        'sphere'
_exptl_crystal_colour             'black'
_exptl_crystal_size_rad                0.05
_exptl_crystal_size_min                0.10
_exptl_crystal_size_mid                0.10
_exptl_crystal_size_max                0.10
_exptl_crystal_F_000                   873.92
_exptl_crystal_density_diffrn          5.133
_exptl_absorpt_coefficient_mu          14.045
_exptl_absorpt_correction_type         'sphere'
_exptl_absorpt_correction_T_min        0.0054
_exptl_absorpt_correction_T_max        0.0072
_exptl_absorpt_process_details   'spherical absorption correction'

_cell_measurement_temperature          294
_cell_measurement_theta_min            28.49
_cell_measurement_theta_max            35.75
_cell_measurement_reflns_used          20
_computing_cell_refinement      'Rigaku Control software, corrected with Si'

_cell_length_a                         8.4122(4)
_cell_length_b                         8.4122(4)
_cell_length_c                         8.4122(4)
_cell_angle_alpha                      90
_cell_angle_beta                       90
_cell_angle_gamma                      90
_cell_volume                           595.29(8)
_cell_formula_units_Z                  8
_symmetry_cell_setting                 'cubic'
_symmetry_space_group_name_H-M         'F d -3 m:2'
_symmetry_space_group_name_Hall        '-F 4vw 2vw 3'
_space_group_IT_number                 227

_diffrn_measurement_device_type        'Rigaku AFC5S diffractometer'
_diffrn_radiation_wavelength           0.71069
_diffrn_radiation_type                 Mo-K\a
_diffrn_radiation_source               'X-ray tube, 50kV 25mA'
_diffrn_radiation_monochromator        'graphite (002)'
_diffrn_measurement_method             'integrated with \v/2\q scans'
_diffrn_ambient_temperature          294
_diffrn_standards_number               3
_diffrn_standards_interval_count     200
_diffrn_standards_decay_%              0
_diffrn_reflns_theta_min               4.19
_diffrn_reflns_theta_max               49.78
_diffrn_measured_fraction_theta_max    1.0
_diffrn_reflns_theta_full              50.00
_diffrn_measured_fraction_theta_full   1.0
_diffrn_reflns_limit_h_min            -18
_diffrn_reflns_limit_k_min            -18
_diffrn_reflns_limit_l_min            -18
_diffrn_reflns_limit_h_max             18
_diffrn_reflns_limit_k_max             18
_diffrn_reflns_limit_l_max             18
_diffrn_reflns_number                1580
_diffrn_reflns_av_R_equivalents        0.0382

_reflns_number_total                  182
_reflns_observed_criterion         F>3u(F)
_reflns_number_gt                     127
_reflns_threshold_expression
'|F-ave|>3u(F-ave) & (|Fobs.max|-|Fobs.min|)/|Fobs.min| < 0.5 among equivalents'

_computing_data_collection        'AFC-5S control'
_computing_structure_refinement   'LSGCEX (Kihara, 1990)'
_computing_data_reduction         'AFCPHI, SORT6 (parts of LSGCEX)'
_computing_molecular_graphics     'VESTA (Momma & Izumi, 2011)'
_computing_publication_material   'none'

_refine_ls_weighting_scheme      'sigma'
_refine_ls_weighting_details     'weight proportional to sigma^-2^'
_refine_ls_extinction_coef             0.208(9)
_refine_ls_extinction_method    'B-C type 1 Gaussian isotropic'
_refine_ls_number_reflns             127


_refine_ls_matrix_type              full
_refine_ls_structure_factor_coef       F
_refine_ls_number_restraints           0
_refine_ls_number_constraints          0
_refine_ls_number_parameters           7
_refine_ls_R_factor_gt                 0.011
_refine_ls_wR_factor_ref               0.014
_refine_ls_goodness_of_fit_ref         1.212
# delta-rho min and max after final ls
_refine_diff_density_max               0.79
_refine_diff_density_min              -0.63
_refine_ls_shift/su_max                0

#=============================================================================

# ATOMIC COORDINATES AND DISPLACEMENT PARAMETERS

loop_
_space_group_symop_operation_xyz
   'x, y, z'
   '-x, -y, -z'
   '-x+3/4, -y+1/4, z+1/2'
   'x+1/4, y+3/4, -z+1/2'
   '-x+1/4, y+1/2, -z+3/4'
   'x+3/4, -y+1/2, z+1/4'
   'x+1/2, -y+3/4, -z+1/4'
   '-x+1/2, y+1/4, z+3/4'
   'z, x, y'
   '-z, -x, -y'
   'z+1/2, -x+3/4, -y+1/4'
   '-z+1/2, x+1/4, y+3/4'
   '-z+3/4, -x+1/4, y+1/2'
   'z+1/4, x+3/4, -y+1/2'
   '-z+1/4, x+1/2, -y+3/4'
   'z+3/4, -x+1/2, y+1/4'
   'y, z, x'
   '-y, -z, -x'
   '-y+1/4, z+1/2, -x+3/4'
   'y+3/4, -z+1/2, x+1/4'
   'y+1/2, -z+3/4, -x+1/4'
   '-y+1/2, z+1/4, x+3/4'
   '-y+3/4, -z+1/4, x+1/2'
   'y+1/4, z+3/4, -x+1/2'
   'y+3/4, x+1/4, -z+1/2'
   '-y+1/4, -x+3/4, z+1/2'
   '-y, -x, -z'
   'y, x, z'
   'y+1/4, -x+1/2, z+3/4'
   '-y+3/4, x+1/2, -z+1/4'
   '-y+1/2, x+3/4, z+1/4'
   'y+1/2, -x+1/4, -z+3/4'
   'x+3/4, z+1/4, -y+1/2'
   '-x+1/4, -z+3/4, y+1/2'
   '-x+1/2, z+3/4, y+1/4'
   'x+1/2, -z+1/4, -y+3/4'
   '-x, -z, -y'
   'x, z, y'
   'x+1/4, -z+1/2, y+3/4'
   '-x+3/4, z+1/2, -y+1/4'
   'z+3/4, y+1/4, -x+1/2'
   '-z+1/4, -y+3/4, x+1/2'
   'z+1/4, -y+1/2, x+3/4'
   '-z+3/4, y+1/2, -x+1/4'
   '-z+1/2, y+3/4, x+1/4'
   'z+1/2, -y+1/4, -x+3/4'
   '-z, -y, -x'
   'z, y, x'
   'x, y+1/2, z+1/2'
   '-x, -y+1/2, -z+1/2'
   '-x+3/4, -y+3/4, z'
   'x+1/4, y+1/4, -z'
   '-x+1/4, y, -z+1/4'
   'x+3/4, -y, z+3/4'
   'x+1/2, -y+1/4, -z+3/4'
   '-x+1/2, y+3/4, z+1/4'
   'z, x+1/2, y+1/2'
   '-z, -x+1/2, -y+1/2'
   'z+1/2, -x+1/4, -y+3/4'
   '-z+1/2, x+3/4, y+1/4'
   '-z+3/4, -x+3/4, y'
   'z+1/4, x+1/4, -y'
   '-z+1/4, x, -y+1/4'
   'z+3/4, -x, y+3/4'
   'y, z+1/2, x+1/2'
   '-y, -z+1/2, -x+1/2'
   '-y+1/4, z, -x+1/4'
   'y+3/4, -z, x+3/4'
   'y+1/2, -z+1/4, -x+3/4'
   '-y+1/2, z+3/4, x+1/4'
   '-y+3/4, -z+3/4, x'
   'y+1/4, z+1/4, -x'
   'y+3/4, x+3/4, -z'
   '-y+1/4, -x+1/4, z'
   '-y, -x+1/2, -z+1/2'
   'y, x+1/2, z+1/2'
   'y+1/4, -x, z+1/4'
   '-y+3/4, x, -z+3/4'
   '-y+1/2, x+1/4, z+3/4'
   'y+1/2, -x+3/4, -z+1/4'
   'x+3/4, z+3/4, -y'
   '-x+1/4, -z+1/4, y'
   '-x+1/2, z+1/4, y+3/4'
   'x+1/2, -z+3/4, -y+1/4'
   '-x, -z+1/2, -y+1/2'
   'x, z+1/2, y+1/2'
   'x+1/4, -z, y+1/4'
   '-x+3/4, z, -y+3/4'
   'z+3/4, y+3/4, -x'
   '-z+1/4, -y+1/4, x'
   'z+1/4, -y, x+1/4'
   '-z+3/4, y, -x+3/4'
   '-z+1/2, y+1/4, x+3/4'
   'z+1/2, -y+3/4, -x+1/4'
   '-z, -y+1/2, -x+1/2'
   'z, y+1/2, x+1/2'
   'x+1/2, y, z+1/2'
   '-x+1/2, -y, -z+1/2'
   '-x+1/4, -y+1/4, z'
   'x+3/4, y+3/4, -z'
   '-x+3/4, y+1/2, -z+1/4'
   'x+1/4, -y+1/2, z+3/4'
   'x, -y+3/4, -z+3/4'
   '-x, y+1/4, z+1/4'
   'z+1/2, x, y+1/2'
   '-z+1/2, -x, -y+1/2'
   'z, -x+3/4, -y+3/4'
   '-z, x+1/4, y+1/4'
   '-z+1/4, -x+1/4, y'
   'z+3/4, x+3/4, -y'
   '-z+3/4, x+1/2, -y+1/4'
   'z+1/4, -x+1/2, y+3/4'
   'y+1/2, z, x+1/2'
   '-y+1/2, -z, -x+1/2'
   '-y+3/4, z+1/2, -x+1/4'
   'y+1/4, -z+1/2, x+3/4'
   'y, -z+3/4, -x+3/4'
   '-y, z+1/4, x+1/4'
   '-y+1/4, -z+1/4, x'
   'y+3/4, z+3/4, -x'
   'y+1/4, x+1/4, -z'
   '-y+3/4, -x+3/4, z'
   '-y+1/2, -x, -z+1/2'
   'y+1/2, x, z+1/2'
   'y+3/4, -x+1/2, z+1/4'
   '-y+1/4, x+1/2, -z+3/4'
   '-y, x+3/4, z+3/4'
   'y, -x+1/4, -z+1/4'
   'x+1/4, z+1/4, -y'
   '-x+3/4, -z+3/4, y'
   '-x, z+3/4, y+3/4'
   'x, -z+1/4, -y+1/4'
   '-x+1/2, -z, -y+1/2'
   'x+1/2, z, y+1/2'
   'x+3/4, -z+1/2, y+1/4'
   '-x+1/4, z+1/2, -y+3/4'
   'z+1/4, y+1/4, -x'
   '-z+3/4, -y+3/4, x'
   'z+3/4, -y+1/2, x+1/4'
   '-z+1/4, y+1/2, -x+3/4'
   '-z, y+3/4, x+3/4'
   'z, -y+1/4, -x+1/4'
   '-z+1/2, -y, -x+1/2'
   'z+1/2, y, x+1/2'
   'x+1/2, y+1/2, z'
   '-x+1/2, -y+1/2, -z'
   '-x+1/4, -y+3/4, z+1/2'
   'x+3/4, y+1/4, -z+1/2'
   '-x+3/4, y, -z+3/4'
   'x+1/4, -y, z+1/4'
   'x, -y+1/4, -z+1/4'
   '-x, y+3/4, z+3/4'
   'z+1/2, x+1/2, y'
   '-z+1/2, -x+1/2, -y'
   'z, -x+1/4, -y+1/4'
   '-z, x+3/4, y+3/4'
   '-z+1/4, -x+3/4, y+1/2'
   'z+3/4, x+1/4, -y+1/2'
   '-z+3/4, x, -y+3/4'
   'z+1/4, -x, y+1/4'
   'y+1/2, z+1/2, x'
   '-y+1/2, -z+1/2, -x'
   '-y+3/4, z, -x+3/4'
   'y+1/4, -z, x+1/4'
   'y, -z+1/4, -x+1/4'
   '-y, z+3/4, x+3/4'
   '-y+1/4, -z+3/4, x+1/2'
   'y+3/4, z+1/4, -x+1/2'
   'y+1/4, x+3/4, -z+1/2'
   '-y+3/4, -x+1/4, z+1/2'
   '-y+1/2, -x+1/2, -z'
   'y+1/2, x+1/2, z'
   'y+3/4, -x, z+3/4'
   '-y+1/4, x, -z+1/4'
   '-y, x+1/4, z+1/4'
   'y, -x+3/4, -z+3/4'
   'x+1/4, z+3/4, -y+1/2'
   '-x+3/4, -z+1/4, y+1/2'
   '-x, z+1/4, y+1/4'
   'x, -z+3/4, -y+3/4'
   '-x+1/2, -z+1/2, -y'
   'x+1/2, z+1/2, y'
   'x+3/4, -z, y+3/4'
   '-x+1/4, z, -y+1/4'
   'z+1/4, y+3/4, -x+1/2'
   '-z+3/4, -y+1/4, x+1/2'
   'z+3/4, -y, x+3/4'
   '-z+1/4, y, -x+1/4'
   '-z, y+1/4, x+1/4'
   'z, -y+3/4, -x+3/4'
   '-z+1/2, -y+1/2, -x'
   'z+1/2, y+1/2, x'

loop_
   _atom_site_label
   _atom_site_occupancy
   _atom_site_fract_x
   _atom_site_fract_y
   _atom_site_fract_z
   _atom_site_thermal_displace_type
   _atom_site_U_iso_or_equiv
   _atom_site_type_symbol
   FeA      0.8900    0.1250      0.1250       0.1250     Ueq  0.00528(7)  Fe
   MnA      0.1100    0.1250      0.1250       0.1250     Ueq  0.00528     Mn
   FeB      0.9875    0.5000      0.5000       0.5000     Ueq  0.00657(7)  Fe
   O1       0.8900    0.254585    0.254585   0.254585     Ueq  0.00717(15) O
   O2       0.1100    0.262279    0.262279   0.262279     Ueq  0.00717     O

loop_
   _atom_site_aniso_label
   _atom_site_aniso_U_11
   _atom_site_aniso_U_22
   _atom_site_aniso_U_33
   _atom_site_aniso_U_12
   _atom_site_aniso_U_13
   _atom_site_aniso_U_23
   FeA   0.00528(7)    0.00528       0.00528       0.00000       0.00000       0.00000
   MnA   0.00528       0.00528       0.00528       0.00000       0.00000       0.00000
   FeB   0.00657(7)    0.00657       0.00657       0.00045(6)    0.00045       0.00045
   O1    0.00717(15)   0.00717       0.00717      -0.0006(2)    -0.0006       -0.0006 
   O2    0.00717       0.00717       0.00717      -0.0006       -0.0006       -0.0006

loop_
   _atom_type_symbol
   _atom_type_oxidation_number
   _atom_type_number_in_cell
   _atom_type_scat_dispersion_real
   _atom_type_scat_dispersion_imag
   _atom_type_scat_source
   Fe 0 22.92 0.346  0.844 'International Tables Vol C Tables 4.2.6.8 and 6.1.1.1'
   Mn 0  0.88 0.337  0.728 'International Tables Vol C Tables 4.2.6.8 and 6.1.1.1'
   O  0 32    0.011  0.006 'International Tables Vol C Tables 4.2.6.8 and 6.1.1.1'

loop_
   _geom_bond_atom_site_label_1
   _geom_bond_atom_site_label_2
   _geom_bond_site_symmetry_2
   _geom_bond_distance
   _geom_bond_multiplicity
   FeA O1  1_555 1.8881  4
   FeA O2  1_555 2.0002  4
   MnA O1  1_555 1.8881  4
   MnA O2  1_555 2.0002  4
   FeB O1 51_555 2.0652  6
   FeB O2 51_555 2.0051  6

loop_
   _geom_angle_atom_site_label_1
   _geom_angle_atom_site_label_2
   _geom_angle_atom_site_label_3
   _geom_angle
  O1 FeA O1  109.47
  O1 FeA O2  109.47
  O1 FeB O1  180.00
  O1 FeB O1  92.16
  O1 FeB O1  87.84
  O1 FeB O2  177.34
  O1 FeB O2  94.08
  O1 FeB O2  85.91
  O2 FeB O2  180.00
  O2 FeB O2  96.05
  O2 FeB O2  83.95


# start Validation Reply Form
_vrf_PLAT902_mn01
;
PROBLEM: No (Interpretable) Reflections Found in FCF ....     Please Check 
RESPONSE: The authors did not use SHELX but ORFXLS-based software 
and therefore the file .fcf has not been embedded in this CIF file.
;
_vrf_PLAT021_mn01
;
PROBLEM: Ratio Unique / Expected Reflections too High ...      1.011       
RESPONSE: While diffraction intensity integrations had done with Mo K-alpha
radiation (alpha1+alpha2), peak positions were determined with Mo K-alpha-1. 
The device integrated diffraction intensity whenever the top of 
diffraction for alpha-1 was within the user-defined 2-theta range. 
;
_vrf_PLAT041_mn01
;
PROBLEM: Calc. and Reported SumFormula    Strings  Differ     Please Check 
RESPONSE: The target compound has spinel structure. Conventionally its 
structural formula is based on four oxygens.
;
_vrf_PLAT077_mn01
;
PROBLEM: Unit-Cell Contains Non-integer Number of Atoms .     Please Check 
RESPONSE: The target compound is a berthollide compound.
;
# end Validation Reply Form

#======================================================================

data_mn02

#==============================================================================
# SUBMISSION DETAILS
_publ_contact_author_name 'Hiroki Okudera'
_publ_contact_author_address
;
Course in Earth and Planetary Science, School of Geosciences and Civil 
Engineering, Kanazawa University, Kakuma-machi, 920-1192 Japan
;
_publ_contact_author_email 'okudera@staff.kanazawa-u.ac.jp'
_publ_contact_author_fax '+81-76-264-6545'
_publ_contact_author_phone '+81-76-264-6525'

_publ_contact_letter
;?
;

_publ_requested_journal 'Acta Cryst. B'
_publ_requested_category FA

#==============================================================================

# TITLE AND AUTHOR LIST

_publ_section_title
;
Disappearance of a peculiar phonon in high temperature phase of 
magnetite with substitution of Fe2+ by Ni2+ and Mn2+
;
_publ_section_title_footnote
;?
;
# The loop structure below should contain the names and addresses of all 
# authors, in the required order of publication. Repeat as necessary.

loop_
_publ_author_name
_publ_author_address
_publ_author_footnote
_publ_author_email
'Kitamura, Takumi'
;
Graduate School of Natural Science and Technology, Kanazawa University,
Kakuma-machi, Kanazawa 920-1192, Japan
;
.
;
jrtarzan66711@yahoo.co.jp
;
'Niimi, Takahiro'
;
Graduate School of Natural Science and Technology, Kanazawa University,
Kakuma-machi, Kanazawa 920-1192, Japan
;
.
;
niimi_takahiro@kyoritsu-kcm.co.jp 
;
'Okudera, Hiroki'
;
Course in Earth and Planetary Science, School of Geosciences and Civil 
Engineering, Kanazawa University, Kakuma-machi, 920-1192 Japan
;
.
;
okudera@staff.kanazawa-u.ac.jp
;
#==============================================================================

# CHEMICAL DATA

_pd_phase_name                         'mn02'
_chemical_compound_source              'synthetic'
_chemical_formula_sum                  'Fe2.771 Mn0.203 O4'
_chemical_formula_structural           'Fe2.771 Mn0.203 O4'
_chemical_formula_weight                229.90

#==============================================================================

# Crystal data

_exptl_crystal_description        'sphere'
_exptl_crystal_colour             'black'
_exptl_crystal_size_rad                0.085
_exptl_crystal_size_min                0.17
_exptl_crystal_size_mid                0.17
_exptl_crystal_size_max                0.17
_exptl_crystal_F_000                   872.96
_exptl_crystal_density_diffrn          5.110
_exptl_absorpt_coefficient_mu          13.927
_exptl_absorpt_correction_type         'sphere'
_exptl_absorpt_correction_T_min        0.0101
_exptl_absorpt_correction_T_max        0.0119
_exptl_absorpt_process_details   'spherical absorption correction'

_cell_measurement_temperature          294
_cell_measurement_theta_min            35.69
_cell_measurement_theta_max            35.69
_cell_measurement_reflns_used          8
_computing_cell_refinement      'Rigaku Control software, corrected with Si'

_cell_length_a                         8.4232(4)
_cell_length_b                         8.4232(4)
_cell_length_c                         8.4232(4)
_cell_angle_alpha                      90
_cell_angle_beta                       90
_cell_angle_gamma                      90
_cell_volume                           597.63(9)
_cell_formula_units_Z                  8
_symmetry_cell_setting                 'cubic'
_symmetry_space_group_name_H-M         'F d -3 m:2'
_symmetry_space_group_name_Hall        '-F 4vw 2vw 3'
_space_group_IT_number                 227

_diffrn_measurement_device_type        'Rigaku AFC5S diffractometer'
_diffrn_radiation_wavelength           0.71069
_diffrn_radiation_type                 Mo-K\a
_diffrn_radiation_source               'X-ray tube, 50kV 25mA'
_diffrn_radiation_monochromator        'graphite (002)'
_diffrn_measurement_method             'integrated with \v/2\q scans'
_diffrn_ambient_temperature          294
_diffrn_standards_number               3
_diffrn_standards_interval_count     200
_diffrn_standards_decay_%              0
_diffrn_reflns_theta_min               4.18
_diffrn_reflns_theta_max               49.69
_diffrn_measured_fraction_theta_max    1.0
_diffrn_reflns_theta_full              50.00
_diffrn_measured_fraction_theta_full   1.0
_diffrn_reflns_limit_h_min            -18
_diffrn_reflns_limit_k_min            -18
_diffrn_reflns_limit_l_min            -18
_diffrn_reflns_limit_h_max             18
_diffrn_reflns_limit_k_max             18
_diffrn_reflns_limit_l_max             18
_diffrn_reflns_number                1598
_diffrn_reflns_av_R_equivalents        0.0382

_reflns_number_total                  184
_reflns_observed_criterion         F>3u(F)
_reflns_number_gt                     137
_reflns_threshold_expression
'|F-ave|>3u(F-ave) & (|Fobs.max|-|Fobs.min|)/|Fobs.min| < 0.5 among equivalents'

_computing_data_collection        'AFC-5S control'
_computing_structure_refinement   'LSGCEX (Kihara, 1990)'
_computing_data_reduction         'AFCPHI, SORT6 (parts of LSGCEX)'
_computing_molecular_graphics     'VESTA (Momma & Izumi, 2011)'
_computing_publication_material   'none'

_refine_ls_weighting_scheme      'sigma'
_refine_ls_weighting_details     'weight proportional to sigma^-2^'
_refine_ls_extinction_coef             0.245(9)
_refine_ls_extinction_method    'B-C type 1 Gaussian isotropic'
_refine_ls_number_reflns             137


_refine_ls_matrix_type              full
_refine_ls_structure_factor_coef       F
_refine_ls_number_restraints           0
_refine_ls_number_constraints          0
_refine_ls_number_parameters           7
_refine_ls_R_factor_gt                 0.013
_refine_ls_wR_factor_ref               0.016
_refine_ls_goodness_of_fit_ref         1.677
# delta-rho min and max after final ls
_refine_diff_density_max               1.96
_refine_diff_density_min              -0.67
_refine_ls_shift/su_max                0

#=============================================================================

# ATOMIC COORDINATES AND DISPLACEMENT PARAMETERS

loop_
_space_group_symop_operation_xyz
   'x, y, z'
   '-x, -y, -z'
   '-x+3/4, -y+1/4, z+1/2'
   'x+1/4, y+3/4, -z+1/2'
   '-x+1/4, y+1/2, -z+3/4'
   'x+3/4, -y+1/2, z+1/4'
   'x+1/2, -y+3/4, -z+1/4'
   '-x+1/2, y+1/4, z+3/4'
   'z, x, y'
   '-z, -x, -y'
   'z+1/2, -x+3/4, -y+1/4'
   '-z+1/2, x+1/4, y+3/4'
   '-z+3/4, -x+1/4, y+1/2'
   'z+1/4, x+3/4, -y+1/2'
   '-z+1/4, x+1/2, -y+3/4'
   'z+3/4, -x+1/2, y+1/4'
   'y, z, x'
   '-y, -z, -x'
   '-y+1/4, z+1/2, -x+3/4'
   'y+3/4, -z+1/2, x+1/4'
   'y+1/2, -z+3/4, -x+1/4'
   '-y+1/2, z+1/4, x+3/4'
   '-y+3/4, -z+1/4, x+1/2'
   'y+1/4, z+3/4, -x+1/2'
   'y+3/4, x+1/4, -z+1/2'
   '-y+1/4, -x+3/4, z+1/2'
   '-y, -x, -z'
   'y, x, z'
   'y+1/4, -x+1/2, z+3/4'
   '-y+3/4, x+1/2, -z+1/4'
   '-y+1/2, x+3/4, z+1/4'
   'y+1/2, -x+1/4, -z+3/4'
   'x+3/4, z+1/4, -y+1/2'
   '-x+1/4, -z+3/4, y+1/2'
   '-x+1/2, z+3/4, y+1/4'
   'x+1/2, -z+1/4, -y+3/4'
   '-x, -z, -y'
   'x, z, y'
   'x+1/4, -z+1/2, y+3/4'
   '-x+3/4, z+1/2, -y+1/4'
   'z+3/4, y+1/4, -x+1/2'
   '-z+1/4, -y+3/4, x+1/2'
   'z+1/4, -y+1/2, x+3/4'
   '-z+3/4, y+1/2, -x+1/4'
   '-z+1/2, y+3/4, x+1/4'
   'z+1/2, -y+1/4, -x+3/4'
   '-z, -y, -x'
   'z, y, x'
   'x, y+1/2, z+1/2'
   '-x, -y+1/2, -z+1/2'
   '-x+3/4, -y+3/4, z'
   'x+1/4, y+1/4, -z'
   '-x+1/4, y, -z+1/4'
   'x+3/4, -y, z+3/4'
   'x+1/2, -y+1/4, -z+3/4'
   '-x+1/2, y+3/4, z+1/4'
   'z, x+1/2, y+1/2'
   '-z, -x+1/2, -y+1/2'
   'z+1/2, -x+1/4, -y+3/4'
   '-z+1/2, x+3/4, y+1/4'
   '-z+3/4, -x+3/4, y'
   'z+1/4, x+1/4, -y'
   '-z+1/4, x, -y+1/4'
   'z+3/4, -x, y+3/4'
   'y, z+1/2, x+1/2'
   '-y, -z+1/2, -x+1/2'
   '-y+1/4, z, -x+1/4'
   'y+3/4, -z, x+3/4'
   'y+1/2, -z+1/4, -x+3/4'
   '-y+1/2, z+3/4, x+1/4'
   '-y+3/4, -z+3/4, x'
   'y+1/4, z+1/4, -x'
   'y+3/4, x+3/4, -z'
   '-y+1/4, -x+1/4, z'
   '-y, -x+1/2, -z+1/2'
   'y, x+1/2, z+1/2'
   'y+1/4, -x, z+1/4'
   '-y+3/4, x, -z+3/4'
   '-y+1/2, x+1/4, z+3/4'
   'y+1/2, -x+3/4, -z+1/4'
   'x+3/4, z+3/4, -y'
   '-x+1/4, -z+1/4, y'
   '-x+1/2, z+1/4, y+3/4'
   'x+1/2, -z+3/4, -y+1/4'
   '-x, -z+1/2, -y+1/2'
   'x, z+1/2, y+1/2'
   'x+1/4, -z, y+1/4'
   '-x+3/4, z, -y+3/4'
   'z+3/4, y+3/4, -x'
   '-z+1/4, -y+1/4, x'
   'z+1/4, -y, x+1/4'
   '-z+3/4, y, -x+3/4'
   '-z+1/2, y+1/4, x+3/4'
   'z+1/2, -y+3/4, -x+1/4'
   '-z, -y+1/2, -x+1/2'
   'z, y+1/2, x+1/2'
   'x+1/2, y, z+1/2'
   '-x+1/2, -y, -z+1/2'
   '-x+1/4, -y+1/4, z'
   'x+3/4, y+3/4, -z'
   '-x+3/4, y+1/2, -z+1/4'
   'x+1/4, -y+1/2, z+3/4'
   'x, -y+3/4, -z+3/4'
   '-x, y+1/4, z+1/4'
   'z+1/2, x, y+1/2'
   '-z+1/2, -x, -y+1/2'
   'z, -x+3/4, -y+3/4'
   '-z, x+1/4, y+1/4'
   '-z+1/4, -x+1/4, y'
   'z+3/4, x+3/4, -y'
   '-z+3/4, x+1/2, -y+1/4'
   'z+1/4, -x+1/2, y+3/4'
   'y+1/2, z, x+1/2'
   '-y+1/2, -z, -x+1/2'
   '-y+3/4, z+1/2, -x+1/4'
   'y+1/4, -z+1/2, x+3/4'
   'y, -z+3/4, -x+3/4'
   '-y, z+1/4, x+1/4'
   '-y+1/4, -z+1/4, x'
   'y+3/4, z+3/4, -x'
   'y+1/4, x+1/4, -z'
   '-y+3/4, -x+3/4, z'
   '-y+1/2, -x, -z+1/2'
   'y+1/2, x, z+1/2'
   'y+3/4, -x+1/2, z+1/4'
   '-y+1/4, x+1/2, -z+3/4'
   '-y, x+3/4, z+3/4'
   'y, -x+1/4, -z+1/4'
   'x+1/4, z+1/4, -y'
   '-x+3/4, -z+3/4, y'
   '-x, z+3/4, y+3/4'
   'x, -z+1/4, -y+1/4'
   '-x+1/2, -z, -y+1/2'
   'x+1/2, z, y+1/2'
   'x+3/4, -z+1/2, y+1/4'
   '-x+1/4, z+1/2, -y+3/4'
   'z+1/4, y+1/4, -x'
   '-z+3/4, -y+3/4, x'
   'z+3/4, -y+1/2, x+1/4'
   '-z+1/4, y+1/2, -x+3/4'
   '-z, y+3/4, x+3/4'
   'z, -y+1/4, -x+1/4'
   '-z+1/2, -y, -x+1/2'
   'z+1/2, y, x+1/2'
   'x+1/2, y+1/2, z'
   '-x+1/2, -y+1/2, -z'
   '-x+1/4, -y+3/4, z+1/2'
   'x+3/4, y+1/4, -z+1/2'
   '-x+3/4, y, -z+3/4'
   'x+1/4, -y, z+1/4'
   'x, -y+1/4, -z+1/4'
   '-x, y+3/4, z+3/4'
   'z+1/2, x+1/2, y'
   '-z+1/2, -x+1/2, -y'
   'z, -x+1/4, -y+1/4'
   '-z, x+3/4, y+3/4'
   '-z+1/4, -x+3/4, y+1/2'
   'z+3/4, x+1/4, -y+1/2'
   '-z+3/4, x, -y+3/4'
   'z+1/4, -x, y+1/4'
   'y+1/2, z+1/2, x'
   '-y+1/2, -z+1/2, -x'
   '-y+3/4, z, -x+3/4'
   'y+1/4, -z, x+1/4'
   'y, -z+1/4, -x+1/4'
   '-y, z+3/4, x+3/4'
   '-y+1/4, -z+3/4, x+1/2'
   'y+3/4, z+1/4, -x+1/2'
   'y+1/4, x+3/4, -z+1/2'
   '-y+3/4, -x+1/4, z+1/2'
   '-y+1/2, -x+1/2, -z'
   'y+1/2, x+1/2, z'
   'y+3/4, -x, z+3/4'
   '-y+1/4, x, -z+1/4'
   '-y, x+1/4, z+1/4'
   'y, -x+3/4, -z+3/4'
   'x+1/4, z+3/4, -y+1/2'
   '-x+3/4, -z+1/4, y+1/2'
   '-x, z+1/4, y+1/4'
   'x, -z+3/4, -y+3/4'
   '-x+1/2, -z+1/2, -y'
   'x+1/2, z+1/2, y'
   'x+3/4, -z, y+3/4'
   '-x+1/4, z, -y+1/4'
   'z+1/4, y+3/4, -x+1/2'
   '-z+3/4, -y+1/4, x+1/2'
   'z+3/4, -y, x+3/4'
   '-z+1/4, y, -x+1/4'
   '-z, y+1/4, x+1/4'
   'z, -y+3/4, -x+3/4'
   '-z+1/2, -y+1/2, -x'
   'z+1/2, y+1/2, x'

loop_
   _atom_site_label
   _atom_site_occupancy
   _atom_site_fract_x
   _atom_site_fract_y
   _atom_site_fract_z
   _atom_site_thermal_displace_type
   _atom_site_U_iso_or_equiv
   _atom_site_type_symbol
   FeA      0.7970    0.1250      0.1250       0.1250     Ueq  0.00555(7)  Fe
   MnA      0.2030    0.1250      0.1250       0.1250     Ueq  0.00555     Mn
   FeB      0.9870    0.5000      0.5000       0.5000     Ueq  0.00649(7)  Fe
   O1       0.7970    0.254416    0.254416   0.254416     Ueq  0.00725(15) O
   O2       0.2030    0.262099    0.262099   0.262099     Ueq  0.00725     O

loop_
   _atom_site_aniso_label
   _atom_site_aniso_U_11
   _atom_site_aniso_U_22
   _atom_site_aniso_U_33
   _atom_site_aniso_U_12
   _atom_site_aniso_U_13
   _atom_site_aniso_U_23
   FeA   0.00555(7)    0.00555       0.00555       0.00000       0.00000       0.00000
   MnA   0.00555       0.00555       0.00555       0.00000       0.00000       0.00000
   FeB   0.00649(7)    0.00650       0.00650       0.00021(5)    0.00020       0.00020
   O1    0.00725(15)   0.00725       0.00725      -0.00069(18)  -0.00069      -0.00069
   O2    0.00725       0.00725       0.00725      -0.00069      -0.00069      -0.00069

loop_
   _atom_type_symbol
   _atom_type_oxidation_number
   _atom_type_number_in_cell
   _atom_type_scat_dispersion_real
   _atom_type_scat_dispersion_imag
   _atom_type_scat_source
   Fe 0 22.17 0.346  0.844 'International Tables Vol C Tables 4.2.6.8 and 6.1.1.1'
   Mn 0  1.62 0.337  0.728 'International Tables Vol C Tables 4.2.6.8 and 6.1.1.1'
   O  0 32    0.011  0.006 'International Tables Vol C Tables 4.2.6.8 and 6.1.1.1'

loop_
   _geom_bond_atom_site_label_1
   _geom_bond_atom_site_label_2
   _geom_bond_site_symmetry_2
   _geom_bond_distance
   _geom_bond_multiplicity
   FeA O1  1_555 1.8881  4
   FeA O2  1_555 2.0002  4
   MnA O1  1_555 1.8881  4
   MnA O2  1_555 2.0002  4
   FeB O1 51_555 2.0693  6
   FeB O2 51_555 2.0091  6


loop_
   _geom_angle_atom_site_label_1
   _geom_angle_atom_site_label_2
   _geom_angle_atom_site_label_3
   _geom_angle
  O1 FeA O1  109.47
  O1 FeA O2  109.47
  O1 FeB O1  180.00
  O1 FeB O1  92.08
  O1 FeB O1  87.99
  O1 FeB O2  177.34
  O1 FeB O2  93.99
  O1 FeB O2  86.01
  O2 FeB O2  180.00
  O2 FeB O2  95.96
  O2 FeB O2  84.04


# start Validation Reply Form
_vrf_PLAT902_mn02
;
PROBLEM: No (Interpretable) Reflections Found in FCF ....     Please Check 
RESPONSE: The authors did not use SHELX but ORFXLS-based software 
and therefore the file .fcf has not been embedded in this CIF file.
;
_vrf_DIFMX02_mn02
;
PROBLEM: The maximum difference density is > 0.1*ZMAX*0.75
RESPONSE: Maximum residual density was found at Wyckoff position 8b with 
the highest site symmetry -43m in the structure. Residual density due to 
random experimental error tend to concentrate at special positions where 
symmetry elements locate/running through. This time main cause of errors 
was enhancement of weak diffraction intensities due to simultaneous 
diffraction.
This large residual vanishes when we set the threshold x in 
(|Fobs.max|-|Fobs.min|)/|Fobs.min| < x 
on data truncation, such as x = 0.05 in Okudera, H. (2000) Proc. 8th Int. 
Conf. Ferrites 2000 (ICF8) Kyoto 293-294). See the manuscript body text.
;
_vrf_PLAT021_mn02
;
PROBLEM: Ratio Unique / Expected Reflections too High ...      1.022       
RESPONSE: While diffraction intensity integrations had done with Mo K-alpha
radiation (alpha1+alpha2), peak positions were determined with Mo K-alpha-1. 
The device integrated diffraction intensity whenever the top of 
diffraction for alpha-1 was within the user-defined 2-theta range. 
;
_vrf_PLAT041_mn02
;
PROBLEM: Calc. and Reported SumFormula    Strings  Differ     Please Check 
RESPONSE: Calculated SumFormula was based on Z = 1. The target compound is 
a berthollide compound and Z = 8.
;
_vrf_PLAT077_mn02
;
PROBLEM: Unit-Cell Contains Non-integer Number of Atoms .     Please Check 
RESPONSE: The target compound is a berthollide compound.
;
_vrf_PLAT094_mn02
;
PROBLEM: Ratio of Maximum / Minimum Residual Density ....       2.93 Report
RESPONSE: Maximum residual density was found at Wyckoff position 8b with 
the highest site symmetry -43m in the structure. Residual density due to 
random experimental error tend to concentrate at special positions where 
symmetry elements locate/running through. This time main cause of errors 
was enhancement of weak diffraction intensities due to simultaneous 
diffraction.
This large residual vanishes when we set the threshold x in 
(|Fobs.max|-|Fobs.min|)/|Fobs.min| < x 
on data truncation, such as x = 0.05 in Okudera, H. (2000) Proc. 8th Int. 
Conf. Ferrites 2000 (ICF8) Kyoto 293-294). See the manuscript body text.
;
# end Validation Reply Form

#======================================================================

data_mn03

#==============================================================================
# SUBMISSION DETAILS
_publ_contact_author_name 'Hiroki Okudera'
_publ_contact_author_address
;
Course in Earth and Planetary Science, School of Geosciences and Civil 
Engineering, Kanazawa University, Kakuma-machi, 920-1192 Japan
;
_publ_contact_author_email 'okudera@staff.kanazawa-u.ac.jp'
_publ_contact_author_fax '+81-76-264-6545'
_publ_contact_author_phone '+81-76-264-6525'

_publ_contact_letter
;?
;

_publ_requested_journal 'Acta Cryst. B'
_publ_requested_category FA

#==============================================================================

# TITLE AND AUTHOR LIST

_publ_section_title
;
Disappearance of a peculiar phonon in high temperature phase of 
magnetite with substitution of Fe2+ by Ni2+ and Mn2+
;
_publ_section_title_footnote
;?
;
# The loop structure below should contain the names and addresses of all 
# authors, in the required order of publication. Repeat as necessary.

loop_
_publ_author_name
_publ_author_address
_publ_author_footnote
_publ_author_email
'Kitamura, Takumi'
;
Graduate School of Natural Science and Technology, Kanazawa University,
Kakuma-machi, Kanazawa 920-1192, Japan
;
.
;
jrtarzan66711@yahoo.co.jp
;
'Niimi, Takahiro'
;
Graduate School of Natural Science and Technology, Kanazawa University,
Kakuma-machi, Kanazawa 920-1192, Japan
;
.
;
niimi_takahiro@kyoritsu-kcm.co.jp 
;
'Okudera, Hiroki'
;
Course in Earth and Planetary Science, School of Geosciences and Civil 
Engineering, Kanazawa University, Kakuma-machi, 920-1192 Japan
;
.
;
okudera@staff.kanazawa-u.ac.jp
;
#==============================================================================

# CHEMICAL DATA

_pd_phase_name                         'mn03'
_chemical_compound_source              'synthetic'
_chemical_formula_sum                  'Fe2.666 Mn0.299 O4'
_chemical_formula_structural           'Fe2.666 Mn0.299 O4'
_chemical_formula_weight                229.31

#==============================================================================

# Crystal data

_exptl_crystal_description        'sphere'
_exptl_crystal_colour             'black'
_exptl_crystal_size_rad                0.06
_exptl_crystal_size_min                0.12
_exptl_crystal_size_mid                0.12
_exptl_crystal_size_max                0.12
_exptl_crystal_F_000                   870.33
_exptl_crystal_density_diffrn          5.072
_exptl_absorpt_coefficient_mu          13.758
_exptl_absorpt_correction_type         'sphere'
_exptl_absorpt_correction_T_min        0.0076
_exptl_absorpt_correction_T_max        0.0086
_exptl_absorpt_process_details   'spherical absorption correction'

_cell_measurement_temperature          294
_cell_measurement_theta_min            35.63
_cell_measurement_theta_max            35.63
_cell_measurement_reflns_used          8
_computing_cell_refinement      'Rigaku Control software, corrected with Si'

_cell_length_a                         8.4370(6)
_cell_length_b                         8.4370(6)
_cell_length_c                         8.4370(6)
_cell_angle_alpha                      90
_cell_angle_beta                       90
_cell_angle_gamma                      90
_cell_volume                           600.57(13)
_cell_formula_units_Z                  8
_symmetry_cell_setting                 'cubic'
_symmetry_space_group_name_H-M         'F d -3 m:2'
_symmetry_space_group_name_Hall        '-F 4vw 2vw 3'
_space_group_IT_number                 227

_diffrn_measurement_device_type        'Rigaku AFC5S diffractometer'
_diffrn_radiation_wavelength           0.71069
_diffrn_radiation_type                 Mo-K\a
_diffrn_radiation_source               'X-ray tube, 50kV 25mA'
_diffrn_radiation_monochromator        'graphite (002)'
_diffrn_measurement_method             'integrated with \v/2\q scans'
_diffrn_ambient_temperature          294
_diffrn_standards_number               3
_diffrn_standards_interval_count     200
_diffrn_standards_decay_%              0
_diffrn_reflns_theta_min               4.18
_diffrn_reflns_theta_max               49.99
_diffrn_measured_fraction_theta_max    1.0
_diffrn_reflns_theta_full              50.00
_diffrn_measured_fraction_theta_full   1.0
_diffrn_reflns_limit_h_min            -18
_diffrn_reflns_limit_k_min            -18
_diffrn_reflns_limit_l_min            -18
_diffrn_reflns_limit_h_max             18
_diffrn_reflns_limit_k_max             18
_diffrn_reflns_limit_l_max             18
_diffrn_reflns_number                1616
_diffrn_reflns_av_R_equivalents        0.0281

_reflns_number_total                  186
_reflns_observed_criterion         F>3u(F)
_reflns_number_gt                     135
_reflns_threshold_expression
'|F-ave|>3u(F-ave) & (|Fobs.max|-|Fobs.min|)/|Fobs.min| < 0.5 among equivalents'

_computing_data_collection        'AFC-5S control'
_computing_structure_refinement   'LSGCEX (Kihara, 1990)'
_computing_data_reduction         'AFCPHI, SORT6 (parts of LSGCEX)'
_computing_molecular_graphics     'VESTA (Momma & Izumi, 2011)'
_computing_publication_material   'none'

_refine_ls_weighting_scheme      'sigma'
_refine_ls_weighting_details     'weight proportional to sigma^-2^'
_refine_ls_extinction_coef             0.200(11)
_refine_ls_extinction_method    'B-C type 1 Gaussian isotropic'
_refine_ls_number_reflns             135


_refine_ls_matrix_type              full
_refine_ls_structure_factor_coef       F
_refine_ls_number_restraints           0
_refine_ls_number_constraints          0
_refine_ls_number_parameters           7
_refine_ls_R_factor_gt                 0.013
_refine_ls_wR_factor_ref               0.018
_refine_ls_goodness_of_fit_ref         1.699
# delta-rho min and max after final ls
_refine_diff_density_max               1.75
_refine_diff_density_min              -0.91
_refine_ls_shift/su_max                0

#=============================================================================

# ATOMIC COORDINATES AND DISPLACEMENT PARAMETERS

loop_
_space_group_symop_operation_xyz
   'x, y, z'
   '-x, -y, -z'
   '-x+3/4, -y+1/4, z+1/2'
   'x+1/4, y+3/4, -z+1/2'
   '-x+1/4, y+1/2, -z+3/4'
   'x+3/4, -y+1/2, z+1/4'
   'x+1/2, -y+3/4, -z+1/4'
   '-x+1/2, y+1/4, z+3/4'
   'z, x, y'
   '-z, -x, -y'
   'z+1/2, -x+3/4, -y+1/4'
   '-z+1/2, x+1/4, y+3/4'
   '-z+3/4, -x+1/4, y+1/2'
   'z+1/4, x+3/4, -y+1/2'
   '-z+1/4, x+1/2, -y+3/4'
   'z+3/4, -x+1/2, y+1/4'
   'y, z, x'
   '-y, -z, -x'
   '-y+1/4, z+1/2, -x+3/4'
   'y+3/4, -z+1/2, x+1/4'
   'y+1/2, -z+3/4, -x+1/4'
   '-y+1/2, z+1/4, x+3/4'
   '-y+3/4, -z+1/4, x+1/2'
   'y+1/4, z+3/4, -x+1/2'
   'y+3/4, x+1/4, -z+1/2'
   '-y+1/4, -x+3/4, z+1/2'
   '-y, -x, -z'
   'y, x, z'
   'y+1/4, -x+1/2, z+3/4'
   '-y+3/4, x+1/2, -z+1/4'
   '-y+1/2, x+3/4, z+1/4'
   'y+1/2, -x+1/4, -z+3/4'
   'x+3/4, z+1/4, -y+1/2'
   '-x+1/4, -z+3/4, y+1/2'
   '-x+1/2, z+3/4, y+1/4'
   'x+1/2, -z+1/4, -y+3/4'
   '-x, -z, -y'
   'x, z, y'
   'x+1/4, -z+1/2, y+3/4'
   '-x+3/4, z+1/2, -y+1/4'
   'z+3/4, y+1/4, -x+1/2'
   '-z+1/4, -y+3/4, x+1/2'
   'z+1/4, -y+1/2, x+3/4'
   '-z+3/4, y+1/2, -x+1/4'
   '-z+1/2, y+3/4, x+1/4'
   'z+1/2, -y+1/4, -x+3/4'
   '-z, -y, -x'
   'z, y, x'
   'x, y+1/2, z+1/2'
   '-x, -y+1/2, -z+1/2'
   '-x+3/4, -y+3/4, z'
   'x+1/4, y+1/4, -z'
   '-x+1/4, y, -z+1/4'
   'x+3/4, -y, z+3/4'
   'x+1/2, -y+1/4, -z+3/4'
   '-x+1/2, y+3/4, z+1/4'
   'z, x+1/2, y+1/2'
   '-z, -x+1/2, -y+1/2'
   'z+1/2, -x+1/4, -y+3/4'
   '-z+1/2, x+3/4, y+1/4'
   '-z+3/4, -x+3/4, y'
   'z+1/4, x+1/4, -y'
   '-z+1/4, x, -y+1/4'
   'z+3/4, -x, y+3/4'
   'y, z+1/2, x+1/2'
   '-y, -z+1/2, -x+1/2'
   '-y+1/4, z, -x+1/4'
   'y+3/4, -z, x+3/4'
   'y+1/2, -z+1/4, -x+3/4'
   '-y+1/2, z+3/4, x+1/4'
   '-y+3/4, -z+3/4, x'
   'y+1/4, z+1/4, -x'
   'y+3/4, x+3/4, -z'
   '-y+1/4, -x+1/4, z'
   '-y, -x+1/2, -z+1/2'
   'y, x+1/2, z+1/2'
   'y+1/4, -x, z+1/4'
   '-y+3/4, x, -z+3/4'
   '-y+1/2, x+1/4, z+3/4'
   'y+1/2, -x+3/4, -z+1/4'
   'x+3/4, z+3/4, -y'
   '-x+1/4, -z+1/4, y'
   '-x+1/2, z+1/4, y+3/4'
   'x+1/2, -z+3/4, -y+1/4'
   '-x, -z+1/2, -y+1/2'
   'x, z+1/2, y+1/2'
   'x+1/4, -z, y+1/4'
   '-x+3/4, z, -y+3/4'
   'z+3/4, y+3/4, -x'
   '-z+1/4, -y+1/4, x'
   'z+1/4, -y, x+1/4'
   '-z+3/4, y, -x+3/4'
   '-z+1/2, y+1/4, x+3/4'
   'z+1/2, -y+3/4, -x+1/4'
   '-z, -y+1/2, -x+1/2'
   'z, y+1/2, x+1/2'
   'x+1/2, y, z+1/2'
   '-x+1/2, -y, -z+1/2'
   '-x+1/4, -y+1/4, z'
   'x+3/4, y+3/4, -z'
   '-x+3/4, y+1/2, -z+1/4'
   'x+1/4, -y+1/2, z+3/4'
   'x, -y+3/4, -z+3/4'
   '-x, y+1/4, z+1/4'
   'z+1/2, x, y+1/2'
   '-z+1/2, -x, -y+1/2'
   'z, -x+3/4, -y+3/4'
   '-z, x+1/4, y+1/4'
   '-z+1/4, -x+1/4, y'
   'z+3/4, x+3/4, -y'
   '-z+3/4, x+1/2, -y+1/4'
   'z+1/4, -x+1/2, y+3/4'
   'y+1/2, z, x+1/2'
   '-y+1/2, -z, -x+1/2'
   '-y+3/4, z+1/2, -x+1/4'
   'y+1/4, -z+1/2, x+3/4'
   'y, -z+3/4, -x+3/4'
   '-y, z+1/4, x+1/4'
   '-y+1/4, -z+1/4, x'
   'y+3/4, z+3/4, -x'
   'y+1/4, x+1/4, -z'
   '-y+3/4, -x+3/4, z'
   '-y+1/2, -x, -z+1/2'
   'y+1/2, x, z+1/2'
   'y+3/4, -x+1/2, z+1/4'
   '-y+1/4, x+1/2, -z+3/4'
   '-y, x+3/4, z+3/4'
   'y, -x+1/4, -z+1/4'
   'x+1/4, z+1/4, -y'
   '-x+3/4, -z+3/4, y'
   '-x, z+3/4, y+3/4'
   'x, -z+1/4, -y+1/4'
   '-x+1/2, -z, -y+1/2'
   'x+1/2, z, y+1/2'
   'x+3/4, -z+1/2, y+1/4'
   '-x+1/4, z+1/2, -y+3/4'
   'z+1/4, y+1/4, -x'
   '-z+3/4, -y+3/4, x'
   'z+3/4, -y+1/2, x+1/4'
   '-z+1/4, y+1/2, -x+3/4'
   '-z, y+3/4, x+3/4'
   'z, -y+1/4, -x+1/4'
   '-z+1/2, -y, -x+1/2'
   'z+1/2, y, x+1/2'
   'x+1/2, y+1/2, z'
   '-x+1/2, -y+1/2, -z'
   '-x+1/4, -y+3/4, z+1/2'
   'x+3/4, y+1/4, -z+1/2'
   '-x+3/4, y, -z+3/4'
   'x+1/4, -y, z+1/4'
   'x, -y+1/4, -z+1/4'
   '-x, y+3/4, z+3/4'
   'z+1/2, x+1/2, y'
   '-z+1/2, -x+1/2, -y'
   'z, -x+1/4, -y+1/4'
   '-z, x+3/4, y+3/4'
   '-z+1/4, -x+3/4, y+1/2'
   'z+3/4, x+1/4, -y+1/2'
   '-z+3/4, x, -y+3/4'
   'z+1/4, -x, y+1/4'
   'y+1/2, z+1/2, x'
   '-y+1/2, -z+1/2, -x'
   '-y+3/4, z, -x+3/4'
   'y+1/4, -z, x+1/4'
   'y, -z+1/4, -x+1/4'
   '-y, z+3/4, x+3/4'
   '-y+1/4, -z+3/4, x+1/2'
   'y+3/4, z+1/4, -x+1/2'
   'y+1/4, x+3/4, -z+1/2'
   '-y+3/4, -x+1/4, z+1/2'
   '-y+1/2, -x+1/2, -z'
   'y+1/2, x+1/2, z'
   'y+3/4, -x, z+3/4'
   '-y+1/4, x, -z+1/4'
   '-y, x+1/4, z+1/4'
   'y, -x+3/4, -z+3/4'
   'x+1/4, z+3/4, -y+1/2'
   '-x+3/4, -z+1/4, y+1/2'
   '-x, z+1/4, y+1/4'
   'x, -z+3/4, -y+3/4'
   '-x+1/2, -z+1/2, -y'
   'x+1/2, z+1/2, y'
   'x+3/4, -z, y+3/4'
   '-x+1/4, z, -y+1/4'
   'z+1/4, y+3/4, -x+1/2'
   '-z+3/4, -y+1/4, x+1/2'
   'z+3/4, -y, x+3/4'
   '-z+1/4, y, -x+1/4'
   '-z, y+1/4, x+1/4'
   'z, -y+3/4, -x+3/4'
   '-z+1/2, -y+1/2, -x'
   'z+1/2, y+1/2, x'

loop_
   _atom_site_label
   _atom_site_occupancy
   _atom_site_fract_x
   _atom_site_fract_y
   _atom_site_fract_z
   _atom_site_thermal_displace_type
   _atom_site_U_iso_or_equiv
   _atom_site_type_symbol
   FeA      0.7010    0.1250      0.1250       0.1250     Ueq  0.00562(8)  Fe
   MnA      0.2990    0.1250      0.1250       0.1250     Ueq  0.00562     Mn
   FeB      0.9825    0.5000      0.5000       0.5000     Ueq  0.00638(8)  Fe
   O1       0.7010    0.254204    0.254204     0.254204   Ueq  0.00736(18) O
   O2       0.2990    0.261875    0.261875     0.261875   Ueq  0.00736     O

loop_
   _atom_site_aniso_label
   _atom_site_aniso_U_11
   _atom_site_aniso_U_22
   _atom_site_aniso_U_33
   _atom_site_aniso_U_12
   _atom_site_aniso_U_13
   _atom_site_aniso_U_23
   FeA   0.00561(8)    0.00561       0.00561       0.00000       0.00000       0.00000
   MnA   0.00561       0.00561       0.00561       0.00000       0.00000       0.00000
   FeB   0.00638(9)    0.00638       0.00638       0.00000(5)    0.00000       0.00000
   O1    0.00736(18)   0.00736       0.00736      -0.0007(2)    -0.0007       -0.0007 
   O2    0.00736       0.00736       0.00736      -0.0007       -0.0007       -0.0007

loop_
   _atom_type_symbol
   _atom_type_oxidation_number
   _atom_type_number_in_cell
   _atom_type_scat_dispersion_real
   _atom_type_scat_dispersion_imag
   _atom_type_scat_source
   Fe 0 21.33 0.346  0.844 'International Tables Vol C Tables 4.2.6.8 and 6.1.1.1'
   Mn 0  2.39 0.337  0.728 'International Tables Vol C Tables 4.2.6.8 and 6.1.1.1'
   O  0 32    0.011  0.006 'International Tables Vol C Tables 4.2.6.8 and 6.1.1.1'

loop_
   _geom_bond_atom_site_label_1
   _geom_bond_atom_site_label_2
   _geom_bond_site_symmetry_2
   _geom_bond_distance
   _geom_bond_multiplicity
   FeA O1  1_555 1.8881  4
   FeA O2  1_555 2.0002  4
   MnA O1  1_555 1.8881  4
   MnA O2  1_555 2.0002  4
   FeB O1 51_555 2.0744  6
   FeB O2 51_555 2.0141  6


loop_
   _geom_angle_atom_site_label_1
   _geom_angle_atom_site_label_2
   _geom_angle_atom_site_label_3
   _geom_angle
  O1 FeA O1  109.47
  O1 FeA O2  109.47
  O1 FeB O1  180.00
  O1 FeB O1  91.98
  O1 FeB O1  88.02
  O1 FeB O2  177.35
  O1 FeB O2  93.88
  O1 FeB O2  86.12
  O2 FeB O2  180.00
  O2 FeB O2  95.84
  O2 FeB O2  84.16


# start Validation Reply Form
_vrf_PLAT902_mn03
;
PROBLEM: No (Interpretable) Reflections Found in FCF ....     Please Check 
RESPONSE: The authors did not use SHELX but ORFXLS-based software 
and therefore the file .fcf has not been embedded in this CIF file.
;
_vrf_PLAT021_mn03
;
PROBLEM: Ratio Unique / Expected Reflections too High ...      1.022       
RESPONSE: While diffraction intensity integrations had done with Mo K-alpha
radiation (alpha1+alpha2), peak positions were determined with Mo K-alpha-1. 
The device integrated diffraction intensity whenever the top of 
diffraction for alpha-1 was within the user-defined 2-theta range. 
;
_vrf_PLAT041_mn03
;
PROBLEM: Calc. and Reported SumFormula    Strings  Differ     Please Check 
RESPONSE: Calculated SumFormula was based on Z = 1. The target compound is 
a berthollide compound and Z = 8.
;
_vrf_PLAT077_mn03
;
PROBLEM: Unit-Cell Contains Non-integer Number of Atoms .     Please Check 
RESPONSE: The target compound is a berthollide compound.
;
# end Validation Reply Form

#======================================================================

data_mn05

#==============================================================================
# SUBMISSION DETAILS
_publ_contact_author_name 'Hiroki Okudera'
_publ_contact_author_address
;
Course in Earth and Planetary Science, School of Geosciences and Civil 
Engineering, Kanazawa University, Kakuma-machi, 920-1192 Japan
;
_publ_contact_author_email 'okudera@staff.kanazawa-u.ac.jp'
_publ_contact_author_fax '+81-76-264-6545'
_publ_contact_author_phone '+81-76-264-6525'

_publ_contact_letter
;?
;

_publ_requested_journal 'Acta Cryst. B'
_publ_requested_category FA

#==============================================================================

# TITLE AND AUTHOR LIST

_publ_section_title
;
Disappearance of a peculiar phonon in high temperature phase of 
magnetite with substitution of Fe2+ by Ni2+ and Mn2+
;
_publ_section_title_footnote
;?
;
# The loop structure below should contain the names and addresses of all 
# authors, in the required order of publication. Repeat as necessary.

loop_
_publ_author_name
_publ_author_address
_publ_author_footnote
_publ_author_email
'Kitamura, Takumi'
;
Graduate School of Natural Science and Technology, Kanazawa University,
Kakuma-machi, Kanazawa 920-1192, Japan
;
.
;
jrtarzan66711@yahoo.co.jp
;
'Niimi, Takahiro'
;
Graduate School of Natural Science and Technology, Kanazawa University,
Kakuma-machi, Kanazawa 920-1192, Japan
;
.
;
niimi_takahiro@kyoritsu-kcm.co.jp 
;
'Okudera, Hiroki'
;
Course in Earth and Planetary Science, School of Geosciences and Civil 
Engineering, Kanazawa University, Kakuma-machi, 920-1192 Japan
;
.
;
okudera@staff.kanazawa-u.ac.jp
;
#==============================================================================

# CHEMICAL DATA

_pd_phase_name                         'mn05'
_chemical_compound_source              'synthetic'
_chemical_formula_sum                  'Fe2.473 Mn0.493 O4'
_chemical_formula_structural           'Fe2.473 Mn0.493 O4'
_chemical_formula_weight                229.19

#==============================================================================

# Crystal data

_exptl_crystal_description        'sphere'
_exptl_crystal_colour             'black'
_exptl_crystal_size_rad                0.05
_exptl_crystal_size_min                0.10
_exptl_crystal_size_mid                0.10
_exptl_crystal_size_max                0.10
_exptl_crystal_F_000                   868.98
_exptl_crystal_density_diffrn          5.027
_exptl_absorpt_coefficient_mu          13.528
_exptl_absorpt_correction_type         'sphere'
_exptl_absorpt_correction_T_min        0.0066
_exptl_absorpt_correction_T_max        0.0072
_exptl_absorpt_process_details   'spherical absorption correction'

_cell_measurement_temperature          294
_cell_measurement_theta_min            35.50
_cell_measurement_theta_max            35.50
_cell_measurement_reflns_used          8
_computing_cell_refinement      'Rigaku Control software, corrected with Si'

_cell_length_a                         8.4606(5)
_cell_length_b                         8.4606(5)
_cell_length_c                         8.4606(5)
_cell_angle_alpha                      90
_cell_angle_beta                       90
_cell_angle_gamma                      90
_cell_volume                           605.62(11)
_cell_formula_units_Z                  8
_symmetry_cell_setting                 'cubic'
_symmetry_space_group_name_H-M         'F d -3 m:2'
_symmetry_space_group_name_Hall        '-F 4vw 2vw 3'
_space_group_IT_number                 227

_diffrn_measurement_device_type        'Rigaku AFC5S diffractometer'
_diffrn_radiation_wavelength           0.71069
_diffrn_radiation_type                 Mo-K\a
_diffrn_radiation_source               'X-ray tube, 50kV 25mA'
_diffrn_radiation_monochromator        'graphite (002)'
_diffrn_measurement_method             'integrated with \v/2\q scans'
_diffrn_ambient_temperature          294
_diffrn_standards_number               3
_diffrn_standards_interval_count     200
_diffrn_standards_decay_%              0
_diffrn_reflns_theta_min               4.16
_diffrn_reflns_theta_max               49.79
_diffrn_measured_fraction_theta_max    1.0
_diffrn_reflns_theta_full              50.00
_diffrn_measured_fraction_theta_full   1.0
_diffrn_reflns_limit_h_min            -18
_diffrn_reflns_limit_k_min            -18
_diffrn_reflns_limit_l_min            -18
_diffrn_reflns_limit_h_max             18
_diffrn_reflns_limit_k_max             18
_diffrn_reflns_limit_l_max             18
_diffrn_reflns_number                1616
_diffrn_reflns_av_R_equivalents        0.0303

_reflns_number_total                  186
_reflns_observed_criterion         F>3u(F)
_reflns_number_gt                     136
_reflns_threshold_expression
'|F-ave|>3u(F-ave) & (|Fobs.max|-|Fobs.min|)/|Fobs.min| < 0.5 among equivalents'

_computing_data_collection        'AFC-5S control'
_computing_structure_refinement   'LSGCEX (Kihara, 1990)'
_computing_data_reduction         'AFCPHI, SORT6 (parts of LSGCEX)'
_computing_molecular_graphics     'VESTA (Momma & Izumi, 2011)'
_computing_publication_material   'none'

_refine_ls_weighting_scheme      'sigma'
_refine_ls_weighting_details     'weight proportional to sigma^-2^'
_refine_ls_extinction_coef             0.210(10)
_refine_ls_extinction_method    'B-C type 1 Gaussian isotropic'
_refine_ls_number_reflns             136


_refine_ls_matrix_type              full
_refine_ls_structure_factor_coef       F
_refine_ls_number_restraints           0
_refine_ls_number_constraints          0
_refine_ls_number_parameters           7
_refine_ls_R_factor_gt                 0.011
_refine_ls_wR_factor_ref               0.015
_refine_ls_goodness_of_fit_ref         1.359
# delta-rho min and max after final ls
_refine_diff_density_max               1.62
_refine_diff_density_min              -0.96
_refine_ls_shift/su_max                0

#=============================================================================

# ATOMIC COORDINATES AND DISPLACEMENT PARAMETERS

loop_
_space_group_symop_operation_xyz
   'x, y, z'
   '-x, -y, -z'
   '-x+3/4, -y+1/4, z+1/2'
   'x+1/4, y+3/4, -z+1/2'
   '-x+1/4, y+1/2, -z+3/4'
   'x+3/4, -y+1/2, z+1/4'
   'x+1/2, -y+3/4, -z+1/4'
   '-x+1/2, y+1/4, z+3/4'
   'z, x, y'
   '-z, -x, -y'
   'z+1/2, -x+3/4, -y+1/4'
   '-z+1/2, x+1/4, y+3/4'
   '-z+3/4, -x+1/4, y+1/2'
   'z+1/4, x+3/4, -y+1/2'
   '-z+1/4, x+1/2, -y+3/4'
   'z+3/4, -x+1/2, y+1/4'
   'y, z, x'
   '-y, -z, -x'
   '-y+1/4, z+1/2, -x+3/4'
   'y+3/4, -z+1/2, x+1/4'
   'y+1/2, -z+3/4, -x+1/4'
   '-y+1/2, z+1/4, x+3/4'
   '-y+3/4, -z+1/4, x+1/2'
   'y+1/4, z+3/4, -x+1/2'
   'y+3/4, x+1/4, -z+1/2'
   '-y+1/4, -x+3/4, z+1/2'
   '-y, -x, -z'
   'y, x, z'
   'y+1/4, -x+1/2, z+3/4'
   '-y+3/4, x+1/2, -z+1/4'
   '-y+1/2, x+3/4, z+1/4'
   'y+1/2, -x+1/4, -z+3/4'
   'x+3/4, z+1/4, -y+1/2'
   '-x+1/4, -z+3/4, y+1/2'
   '-x+1/2, z+3/4, y+1/4'
   'x+1/2, -z+1/4, -y+3/4'
   '-x, -z, -y'
   'x, z, y'
   'x+1/4, -z+1/2, y+3/4'
   '-x+3/4, z+1/2, -y+1/4'
   'z+3/4, y+1/4, -x+1/2'
   '-z+1/4, -y+3/4, x+1/2'
   'z+1/4, -y+1/2, x+3/4'
   '-z+3/4, y+1/2, -x+1/4'
   '-z+1/2, y+3/4, x+1/4'
   'z+1/2, -y+1/4, -x+3/4'
   '-z, -y, -x'
   'z, y, x'
   'x, y+1/2, z+1/2'
   '-x, -y+1/2, -z+1/2'
   '-x+3/4, -y+3/4, z'
   'x+1/4, y+1/4, -z'
   '-x+1/4, y, -z+1/4'
   'x+3/4, -y, z+3/4'
   'x+1/2, -y+1/4, -z+3/4'
   '-x+1/2, y+3/4, z+1/4'
   'z, x+1/2, y+1/2'
   '-z, -x+1/2, -y+1/2'
   'z+1/2, -x+1/4, -y+3/4'
   '-z+1/2, x+3/4, y+1/4'
   '-z+3/4, -x+3/4, y'
   'z+1/4, x+1/4, -y'
   '-z+1/4, x, -y+1/4'
   'z+3/4, -x, y+3/4'
   'y, z+1/2, x+1/2'
   '-y, -z+1/2, -x+1/2'
   '-y+1/4, z, -x+1/4'
   'y+3/4, -z, x+3/4'
   'y+1/2, -z+1/4, -x+3/4'
   '-y+1/2, z+3/4, x+1/4'
   '-y+3/4, -z+3/4, x'
   'y+1/4, z+1/4, -x'
   'y+3/4, x+3/4, -z'
   '-y+1/4, -x+1/4, z'
   '-y, -x+1/2, -z+1/2'
   'y, x+1/2, z+1/2'
   'y+1/4, -x, z+1/4'
   '-y+3/4, x, -z+3/4'
   '-y+1/2, x+1/4, z+3/4'
   'y+1/2, -x+3/4, -z+1/4'
   'x+3/4, z+3/4, -y'
   '-x+1/4, -z+1/4, y'
   '-x+1/2, z+1/4, y+3/4'
   'x+1/2, -z+3/4, -y+1/4'
   '-x, -z+1/2, -y+1/2'
   'x, z+1/2, y+1/2'
   'x+1/4, -z, y+1/4'
   '-x+3/4, z, -y+3/4'
   'z+3/4, y+3/4, -x'
   '-z+1/4, -y+1/4, x'
   'z+1/4, -y, x+1/4'
   '-z+3/4, y, -x+3/4'
   '-z+1/2, y+1/4, x+3/4'
   'z+1/2, -y+3/4, -x+1/4'
   '-z, -y+1/2, -x+1/2'
   'z, y+1/2, x+1/2'
   'x+1/2, y, z+1/2'
   '-x+1/2, -y, -z+1/2'
   '-x+1/4, -y+1/4, z'
   'x+3/4, y+3/4, -z'
   '-x+3/4, y+1/2, -z+1/4'
   'x+1/4, -y+1/2, z+3/4'
   'x, -y+3/4, -z+3/4'
   '-x, y+1/4, z+1/4'
   'z+1/2, x, y+1/2'
   '-z+1/2, -x, -y+1/2'
   'z, -x+3/4, -y+3/4'
   '-z, x+1/4, y+1/4'
   '-z+1/4, -x+1/4, y'
   'z+3/4, x+3/4, -y'
   '-z+3/4, x+1/2, -y+1/4'
   'z+1/4, -x+1/2, y+3/4'
   'y+1/2, z, x+1/2'
   '-y+1/2, -z, -x+1/2'
   '-y+3/4, z+1/2, -x+1/4'
   'y+1/4, -z+1/2, x+3/4'
   'y, -z+3/4, -x+3/4'
   '-y, z+1/4, x+1/4'
   '-y+1/4, -z+1/4, x'
   'y+3/4, z+3/4, -x'
   'y+1/4, x+1/4, -z'
   '-y+3/4, -x+3/4, z'
   '-y+1/2, -x, -z+1/2'
   'y+1/2, x, z+1/2'
   'y+3/4, -x+1/2, z+1/4'
   '-y+1/4, x+1/2, -z+3/4'
   '-y, x+3/4, z+3/4'
   'y, -x+1/4, -z+1/4'
   'x+1/4, z+1/4, -y'
   '-x+3/4, -z+3/4, y'
   '-x, z+3/4, y+3/4'
   'x, -z+1/4, -y+1/4'
   '-x+1/2, -z, -y+1/2'
   'x+1/2, z, y+1/2'
   'x+3/4, -z+1/2, y+1/4'
   '-x+1/4, z+1/2, -y+3/4'
   'z+1/4, y+1/4, -x'
   '-z+3/4, -y+3/4, x'
   'z+3/4, -y+1/2, x+1/4'
   '-z+1/4, y+1/2, -x+3/4'
   '-z, y+3/4, x+3/4'
   'z, -y+1/4, -x+1/4'
   '-z+1/2, -y, -x+1/2'
   'z+1/2, y, x+1/2'
   'x+1/2, y+1/2, z'
   '-x+1/2, -y+1/2, -z'
   '-x+1/4, -y+3/4, z+1/2'
   'x+3/4, y+1/4, -z+1/2'
   '-x+3/4, y, -z+3/4'
   'x+1/4, -y, z+1/4'
   'x, -y+1/4, -z+1/4'
   '-x, y+3/4, z+3/4'
   'z+1/2, x+1/2, y'
   '-z+1/2, -x+1/2, -y'
   'z, -x+1/4, -y+1/4'
   '-z, x+3/4, y+3/4'
   '-z+1/4, -x+3/4, y+1/2'
   'z+3/4, x+1/4, -y+1/2'
   '-z+3/4, x, -y+3/4'
   'z+1/4, -x, y+1/4'
   'y+1/2, z+1/2, x'
   '-y+1/2, -z+1/2, -x'
   '-y+3/4, z, -x+3/4'
   'y+1/4, -z, x+1/4'
   'y, -z+1/4, -x+1/4'
   '-y, z+3/4, x+3/4'
   '-y+1/4, -z+3/4, x+1/2'
   'y+3/4, z+1/4, -x+1/2'
   'y+1/4, x+3/4, -z+1/2'
   '-y+3/4, -x+1/4, z+1/2'
   '-y+1/2, -x+1/2, -z'
   'y+1/2, x+1/2, z'
   'y+3/4, -x, z+3/4'
   '-y+1/4, x, -z+1/4'
   '-y, x+1/4, z+1/4'
   'y, -x+3/4, -z+3/4'
   'x+1/4, z+3/4, -y+1/2'
   '-x+3/4, -z+1/4, y+1/2'
   '-x, z+1/4, y+1/4'
   'x, -z+3/4, -y+3/4'
   '-x+1/2, -z+1/2, -y'
   'x+1/2, z+1/2, y'
   'x+3/4, -z, y+3/4'
   '-x+1/4, z, -y+1/4'
   'z+1/4, y+3/4, -x+1/2'
   '-z+3/4, -y+1/4, x+1/2'
   'z+3/4, -y, x+3/4'
   '-z+1/4, y, -x+1/4'
   '-z, y+1/4, x+1/4'
   'z, -y+3/4, -x+3/4'
   '-z+1/2, -y+1/2, -x'
   'z+1/2, y+1/2, x'

loop_
   _atom_site_label
   _atom_site_occupancy
   _atom_site_fract_x
   _atom_site_fract_y
   _atom_site_fract_z
   _atom_site_thermal_displace_type
   _atom_site_U_iso_or_equiv
   _atom_site_type_symbol
   FeA      0.5070    0.1250      0.1250       0.1250     Ueq  0.00586(7)  Fe
   MnA      0.4930    0.1250      0.1250       0.1250     Ueq  0.00586     Mn
   FeB      0.9830    0.5000      0.5000       0.5000     Ueq  0.00618(7)  Fe
   O1       0.5070    0.253844    0.253844     0.253844   Ueq  0.00779(17) O
   O2       0.4930    0.261493    0.261493     0.261493   Ueq  0.00779     O

loop_
   _atom_site_aniso_label
   _atom_site_aniso_U_11
   _atom_site_aniso_U_22
   _atom_site_aniso_U_33
   _atom_site_aniso_U_12
   _atom_site_aniso_U_13
   _atom_site_aniso_U_23
   FeA   0.00586(7)    0.00586       0.00586       0.00000       0.00000       0.00000
   MnA   0.00586       0.00586       0.00586       0.00000       0.00000       0.00000
   FeB   0.00618(7)    0.00618       0.00618      -0.00029(5)   -0.00029      -0.00029
   O1    0.00779(17)   0.00779       0.00779      -0.0006(2)    -0.0006       -0.0006 
   O2    0.00779       0.00779       0.00779      -0.0006       -0.0006       -0.0006

loop_
   _atom_type_symbol
   _atom_type_oxidation_number
   _atom_type_number_in_cell
   _atom_type_scat_dispersion_real
   _atom_type_scat_dispersion_imag
   _atom_type_scat_source
   Fe 0 19.78 0.346  0.844 'International Tables Vol C Tables 4.2.6.8 and 6.1.1.1'
   Mn 0  3.94 0.337  0.728 'International Tables Vol C Tables 4.2.6.8 and 6.1.1.1'
   O  0 32    0.011  0.006 'International Tables Vol C Tables 4.2.6.8 and 6.1.1.1'

loop_
   _geom_bond_atom_site_label_1
   _geom_bond_atom_site_label_2
   _geom_bond_site_symmetry_2
   _geom_bond_distance
   _geom_bond_multiplicity
   FeA O1  1_555 1.8881  4
   FeA O2  1_555 2.0002  4
   MnA O1  1_555 1.8881  4
   MnA O2  1_555 2.0002  4
   FeB O1 51_555 2.0831  6
   FeB O2 51_555 2.0226  6

loop_
   _geom_angle_atom_site_label_1
   _geom_angle_atom_site_label_2
   _geom_angle_atom_site_label_3
   _geom_angle
  O1 FeA O1  109.47
  O1 FeA O2  109.47
  O1 FeB O1  180.00
  O1 FeB O1  91.80
  O1 FeB O1  88.20
  O1 FeB O2  177.37
  O1 FeB O2  93.69
  O1 FeB O2  86.31
  O2 FeB O2  180.00
  O2 FeB O2  95.64
  O2 FeB O2  84.36

# start Validation Reply Form
_vrf_PLAT902_mn05
;
PROBLEM: No (Interpretable) Reflections Found in FCF ....     Please Check 
RESPONSE: The authors did not use SHELX but ORFXLS-based software 
and therefore the file .fcf has not been embedded in this CIF file.
;
_vrf_PLAT021_mn05
;
PROBLEM: Ratio Unique / Expected Reflections too High ...      1.022       
RESPONSE: While diffraction intensity integrations had done with Mo K-alpha
radiation (alpha1+alpha2), peak positions were determined with Mo K-alpha-1. 
The device integrated diffraction intensity whenever the top of 
diffraction for alpha-1 was within the user-defined 2-theta range. 
;
_vrf_PLAT041_mn05
;
PROBLEM: Calc. and Reported SumFormula    Strings  Differ     Please Check 
RESPONSE: The target compound has spinel structure. Conventionally its 
structural formula is based on four oxygens.
;
_vrf_PLAT077_mn05
;
PROBLEM: Unit-Cell Contains Non-integer Number of Atoms .     Please Check 
RESPONSE: The target compound is a berthollide compound.
;
# end Validation Reply Form

#======================================================================

data_mn06

#==============================================================================
# SUBMISSION DETAILS
_publ_contact_author_name 'Hiroki Okudera'
_publ_contact_author_address
;
Course in Earth and Planetary Science, School of Geosciences and Civil 
Engineering, Kanazawa University, Kakuma-machi, 920-1192 Japan
;
_publ_contact_author_email 'okudera@staff.kanazawa-u.ac.jp'
_publ_contact_author_fax '+81-76-264-6545'
_publ_contact_author_phone '+81-76-264-6525'

_publ_contact_letter
;?
;

_publ_requested_journal 'Acta Cryst. B'
_publ_requested_category FA

#==============================================================================

# TITLE AND AUTHOR LIST

_publ_section_title
;
Disappearance of a peculiar phonon in high temperature phase of 
magnetite with substitution of Fe2+ by Ni2+ and Mn2+
;
_publ_section_title_footnote
;?
;
# The loop structure below should contain the names and addresses of all 
# authors, in the required order of publication. Repeat as necessary.

loop_
_publ_author_name
_publ_author_address
_publ_author_footnote
_publ_author_email
'Kitamura, Takumi'
;
Graduate School of Natural Science and Technology, Kanazawa University,
Kakuma-machi, Kanazawa 920-1192, Japan
;
.
;
jrtarzan66711@yahoo.co.jp
;
'Niimi, Takahiro'
;
Graduate School of Natural Science and Technology, Kanazawa University,
Kakuma-machi, Kanazawa 920-1192, Japan
;
.
;
niimi_takahiro@kyoritsu-kcm.co.jp 
;
'Okudera, Hiroki'
;
Course in Earth and Planetary Science, School of Geosciences and Civil 
Engineering, Kanazawa University, Kakuma-machi, 920-1192 Japan
;
.
;
okudera@staff.kanazawa-u.ac.jp
;
#==============================================================================

# CHEMICAL DATA

_pd_phase_name                         'mn06'
_chemical_compound_source              'synthetic'
_chemical_formula_sum                  'Fe2.397 Mn0.588 O4'
_chemical_formula_structural           'Fe2.397 Mn0.588 O4'
_chemical_formula_weight                230.16

#==============================================================================

# Crystal data

_exptl_crystal_description        'sphere'
_exptl_crystal_colour             'black'
_exptl_crystal_size_rad                0.07
_exptl_crystal_size_min                0.14
_exptl_crystal_size_mid                0.14
_exptl_crystal_size_max                0.14
_exptl_crystal_F_000                   872.18
_exptl_crystal_density_diffrn          5.029
_exptl_absorpt_coefficient_mu          13.503
_exptl_absorpt_correction_type         'sphere'
_exptl_absorpt_correction_T_min        0.0087
_exptl_absorpt_correction_T_max        0.0099
_exptl_absorpt_process_details   'spherical absorption correction'

_cell_measurement_temperature          294
_cell_measurement_theta_min            35.05
_cell_measurement_theta_max            35.05
_cell_measurement_reflns_used          8
_computing_cell_refinement      'Rigaku Control software, corrected with Si'

_cell_length_a                         8.4718(6)
_cell_length_b                         8.4718(6)
_cell_length_c                         8.4718(6)
_cell_angle_alpha                      90
_cell_angle_beta                       90
_cell_angle_gamma                      90
_cell_volume                           608.03(13)
_cell_formula_units_Z                  8
_symmetry_cell_setting                 'cubic'
_symmetry_space_group_name_H-M         'F d -3 m:2'
_symmetry_space_group_name_Hall        '-F 4vw 2vw 3'
_space_group_IT_number                 227

_diffrn_measurement_device_type        'Rigaku AFC5S diffractometer'
_diffrn_radiation_wavelength           0.71069
_diffrn_radiation_type                 Mo-K\a
_diffrn_radiation_source               'X-ray tube, 50kV 25mA'
_diffrn_radiation_monochromator        'graphite (002)'
_diffrn_measurement_method             'integrated with \v/2\q scans'
_diffrn_ambient_temperature          294
_diffrn_standards_number               3
_diffrn_standards_interval_count     200
_diffrn_standards_decay_%              0
_diffrn_reflns_theta_min               4.16
_diffrn_reflns_theta_max               49.72
_diffrn_measured_fraction_theta_max    1.0
_diffrn_reflns_theta_full              50.00
_diffrn_measured_fraction_theta_full   1.0
_diffrn_reflns_limit_h_min            -18
_diffrn_reflns_limit_k_min            -18
_diffrn_reflns_limit_l_min            -18
_diffrn_reflns_limit_h_max             18
_diffrn_reflns_limit_k_max             18
_diffrn_reflns_limit_l_max             18
_diffrn_reflns_number                1616
_diffrn_reflns_av_R_equivalents        0.0229

_reflns_number_total                  186
_reflns_observed_criterion         F>3u(F)
_reflns_number_gt                     143
_reflns_threshold_expression
'|F-ave|>3u(F-ave) & (|Fobs.max|-|Fobs.min|)/|Fobs.min| < 0.5 among equivalents'

_computing_data_collection        'AFC-5S control'
_computing_structure_refinement   'LSGCEX (Kihara, 1990)'
_computing_data_reduction         'AFCPHI, SORT6 (parts of LSGCEX)'
_computing_molecular_graphics     'VESTA (Momma & Izumi, 2011)'
_computing_publication_material   'none'

_refine_ls_weighting_scheme      'sigma'
_refine_ls_weighting_details     'weight proportional to sigma^-2^'
_refine_ls_extinction_coef             0.204(8)
_refine_ls_extinction_method    'B-C type 1 Gaussian isotropic'
_refine_ls_number_reflns             143


_refine_ls_matrix_type              full
_refine_ls_structure_factor_coef       F
_refine_ls_number_restraints           0
_refine_ls_number_constraints          0
_refine_ls_number_parameters           7
_refine_ls_R_factor_gt                 0.011
_refine_ls_wR_factor_ref               0.013
_refine_ls_goodness_of_fit_ref         1.333
# delta-rho min and max after final ls
_refine_diff_density_max               1.49
_refine_diff_density_min              -0.60
_refine_ls_shift/su_max                0

#=============================================================================

# ATOMIC COORDINATES AND DISPLACEMENT PARAMETERS

loop_
_space_group_symop_operation_xyz
   'x, y, z'
   '-x, -y, -z'
   '-x+3/4, -y+1/4, z+1/2'
   'x+1/4, y+3/4, -z+1/2'
   '-x+1/4, y+1/2, -z+3/4'
   'x+3/4, -y+1/2, z+1/4'
   'x+1/2, -y+3/4, -z+1/4'
   '-x+1/2, y+1/4, z+3/4'
   'z, x, y'
   '-z, -x, -y'
   'z+1/2, -x+3/4, -y+1/4'
   '-z+1/2, x+1/4, y+3/4'
   '-z+3/4, -x+1/4, y+1/2'
   'z+1/4, x+3/4, -y+1/2'
   '-z+1/4, x+1/2, -y+3/4'
   'z+3/4, -x+1/2, y+1/4'
   'y, z, x'
   '-y, -z, -x'
   '-y+1/4, z+1/2, -x+3/4'
   'y+3/4, -z+1/2, x+1/4'
   'y+1/2, -z+3/4, -x+1/4'
   '-y+1/2, z+1/4, x+3/4'
   '-y+3/4, -z+1/4, x+1/2'
   'y+1/4, z+3/4, -x+1/2'
   'y+3/4, x+1/4, -z+1/2'
   '-y+1/4, -x+3/4, z+1/2'
   '-y, -x, -z'
   'y, x, z'
   'y+1/4, -x+1/2, z+3/4'
   '-y+3/4, x+1/2, -z+1/4'
   '-y+1/2, x+3/4, z+1/4'
   'y+1/2, -x+1/4, -z+3/4'
   'x+3/4, z+1/4, -y+1/2'
   '-x+1/4, -z+3/4, y+1/2'
   '-x+1/2, z+3/4, y+1/4'
   'x+1/2, -z+1/4, -y+3/4'
   '-x, -z, -y'
   'x, z, y'
   'x+1/4, -z+1/2, y+3/4'
   '-x+3/4, z+1/2, -y+1/4'
   'z+3/4, y+1/4, -x+1/2'
   '-z+1/4, -y+3/4, x+1/2'
   'z+1/4, -y+1/2, x+3/4'
   '-z+3/4, y+1/2, -x+1/4'
   '-z+1/2, y+3/4, x+1/4'
   'z+1/2, -y+1/4, -x+3/4'
   '-z, -y, -x'
   'z, y, x'
   'x, y+1/2, z+1/2'
   '-x, -y+1/2, -z+1/2'
   '-x+3/4, -y+3/4, z'
   'x+1/4, y+1/4, -z'
   '-x+1/4, y, -z+1/4'
   'x+3/4, -y, z+3/4'
   'x+1/2, -y+1/4, -z+3/4'
   '-x+1/2, y+3/4, z+1/4'
   'z, x+1/2, y+1/2'
   '-z, -x+1/2, -y+1/2'
   'z+1/2, -x+1/4, -y+3/4'
   '-z+1/2, x+3/4, y+1/4'
   '-z+3/4, -x+3/4, y'
   'z+1/4, x+1/4, -y'
   '-z+1/4, x, -y+1/4'
   'z+3/4, -x, y+3/4'
   'y, z+1/2, x+1/2'
   '-y, -z+1/2, -x+1/2'
   '-y+1/4, z, -x+1/4'
   'y+3/4, -z, x+3/4'
   'y+1/2, -z+1/4, -x+3/4'
   '-y+1/2, z+3/4, x+1/4'
   '-y+3/4, -z+3/4, x'
   'y+1/4, z+1/4, -x'
   'y+3/4, x+3/4, -z'
   '-y+1/4, -x+1/4, z'
   '-y, -x+1/2, -z+1/2'
   'y, x+1/2, z+1/2'
   'y+1/4, -x, z+1/4'
   '-y+3/4, x, -z+3/4'
   '-y+1/2, x+1/4, z+3/4'
   'y+1/2, -x+3/4, -z+1/4'
   'x+3/4, z+3/4, -y'
   '-x+1/4, -z+1/4, y'
   '-x+1/2, z+1/4, y+3/4'
   'x+1/2, -z+3/4, -y+1/4'
   '-x, -z+1/2, -y+1/2'
   'x, z+1/2, y+1/2'
   'x+1/4, -z, y+1/4'
   '-x+3/4, z, -y+3/4'
   'z+3/4, y+3/4, -x'
   '-z+1/4, -y+1/4, x'
   'z+1/4, -y, x+1/4'
   '-z+3/4, y, -x+3/4'
   '-z+1/2, y+1/4, x+3/4'
   'z+1/2, -y+3/4, -x+1/4'
   '-z, -y+1/2, -x+1/2'
   'z, y+1/2, x+1/2'
   'x+1/2, y, z+1/2'
   '-x+1/2, -y, -z+1/2'
   '-x+1/4, -y+1/4, z'
   'x+3/4, y+3/4, -z'
   '-x+3/4, y+1/2, -z+1/4'
   'x+1/4, -y+1/2, z+3/4'
   'x, -y+3/4, -z+3/4'
   '-x, y+1/4, z+1/4'
   'z+1/2, x, y+1/2'
   '-z+1/2, -x, -y+1/2'
   'z, -x+3/4, -y+3/4'
   '-z, x+1/4, y+1/4'
   '-z+1/4, -x+1/4, y'
   'z+3/4, x+3/4, -y'
   '-z+3/4, x+1/2, -y+1/4'
   'z+1/4, -x+1/2, y+3/4'
   'y+1/2, z, x+1/2'
   '-y+1/2, -z, -x+1/2'
   '-y+3/4, z+1/2, -x+1/4'
   'y+1/4, -z+1/2, x+3/4'
   'y, -z+3/4, -x+3/4'
   '-y, z+1/4, x+1/4'
   '-y+1/4, -z+1/4, x'
   'y+3/4, z+3/4, -x'
   'y+1/4, x+1/4, -z'
   '-y+3/4, -x+3/4, z'
   '-y+1/2, -x, -z+1/2'
   'y+1/2, x, z+1/2'
   'y+3/4, -x+1/2, z+1/4'
   '-y+1/4, x+1/2, -z+3/4'
   '-y, x+3/4, z+3/4'
   'y, -x+1/4, -z+1/4'
   'x+1/4, z+1/4, -y'
   '-x+3/4, -z+3/4, y'
   '-x, z+3/4, y+3/4'
   'x, -z+1/4, -y+1/4'
   '-x+1/2, -z, -y+1/2'
   'x+1/2, z, y+1/2'
   'x+3/4, -z+1/2, y+1/4'
   '-x+1/4, z+1/2, -y+3/4'
   'z+1/4, y+1/4, -x'
   '-z+3/4, -y+3/4, x'
   'z+3/4, -y+1/2, x+1/4'
   '-z+1/4, y+1/2, -x+3/4'
   '-z, y+3/4, x+3/4'
   'z, -y+1/4, -x+1/4'
   '-z+1/2, -y, -x+1/2'
   'z+1/2, y, x+1/2'
   'x+1/2, y+1/2, z'
   '-x+1/2, -y+1/2, -z'
   '-x+1/4, -y+3/4, z+1/2'
   'x+3/4, y+1/4, -z+1/2'
   '-x+3/4, y, -z+3/4'
   'x+1/4, -y, z+1/4'
   'x, -y+1/4, -z+1/4'
   '-x, y+3/4, z+3/4'
   'z+1/2, x+1/2, y'
   '-z+1/2, -x+1/2, -y'
   'z, -x+1/4, -y+1/4'
   '-z, x+3/4, y+3/4'
   '-z+1/4, -x+3/4, y+1/2'
   'z+3/4, x+1/4, -y+1/2'
   '-z+3/4, x, -y+3/4'
   'z+1/4, -x, y+1/4'
   'y+1/2, z+1/2, x'
   '-y+1/2, -z+1/2, -x'
   '-y+3/4, z, -x+3/4'
   'y+1/4, -z, x+1/4'
   'y, -z+1/4, -x+1/4'
   '-y, z+3/4, x+3/4'
   '-y+1/4, -z+3/4, x+1/2'
   'y+3/4, z+1/4, -x+1/2'
   'y+1/4, x+3/4, -z+1/2'
   '-y+3/4, -x+1/4, z+1/2'
   '-y+1/2, -x+1/2, -z'
   'y+1/2, x+1/2, z'
   'y+3/4, -x, z+3/4'
   '-y+1/4, x, -z+1/4'
   '-y, x+1/4, z+1/4'
   'y, -x+3/4, -z+3/4'
   'x+1/4, z+3/4, -y+1/2'
   '-x+3/4, -z+1/4, y+1/2'
   '-x, z+1/4, y+1/4'
   'x, -z+3/4, -y+3/4'
   '-x+1/2, -z+1/2, -y'
   'x+1/2, z+1/2, y'
   'x+3/4, -z, y+3/4'
   '-x+1/4, z, -y+1/4'
   'z+1/4, y+3/4, -x+1/2'
   '-z+3/4, -y+1/4, x+1/2'
   'z+3/4, -y, x+3/4'
   '-z+1/4, y, -x+1/4'
   '-z, y+1/4, x+1/4'
   'z, -y+3/4, -x+3/4'
   '-z+1/2, -y+1/2, -x'
   'z+1/2, y+1/2, x'

loop_
   _atom_site_label
   _atom_site_occupancy
   _atom_site_fract_x
   _atom_site_fract_y
   _atom_site_fract_z
   _atom_site_thermal_displace_type
   _atom_site_U_iso_or_equiv
   _atom_site_type_symbol
   FeA      0.4120    0.1250      0.1250       0.1250     Ueq  0.00567(6)  Fe
   MnA      0.5880    0.1250      0.1250       0.1250     Ueq  0.00567     Mn
   FeB      0.9925    0.5000      0.5000       0.5000     Ueq  0.00593(6)  Fe
   O1       0.4120    0.253673    0.253673     0.253673   Ueq  0.00755(14) O
   O2       0.5880    0.261313    0.261313     0.261313   Ueq  0.00754     O

loop_
   _atom_site_aniso_label
   _atom_site_aniso_U_11
   _atom_site_aniso_U_22
   _atom_site_aniso_U_33
   _atom_site_aniso_U_12
   _atom_site_aniso_U_13
   _atom_site_aniso_U_23
   FeA   0.00567(6)    0.00567       0.00567       0.00000       0.00000       0.00000
   MnA   0.00567       0.00567       0.00567       0.00000       0.00000       0.00000
   FeB   0.00593(5)    0.00593       0.00593      -0.00040(4)   -0.00040      -0.00040
   O1    0.00755(13)   0.00755       0.00755      -0.00056(14)  -0.00056      -0.00056 
   O2    0.00755       0.00755       0.00755      -0.00056      -0.00056      -0.00056

loop_
   _atom_type_symbol
   _atom_type_oxidation_number
   _atom_type_number_in_cell
   _atom_type_scat_dispersion_real
   _atom_type_scat_dispersion_imag
   _atom_type_scat_source
   Fe 0 19.18 0.346  0.844 'International Tables Vol C Tables 4.2.6.8 and 6.1.1.1'
   Mn 0  4.70 0.337  0.728 'International Tables Vol C Tables 4.2.6.8 and 6.1.1.1'
   O  0 32    0.011  0.006 'International Tables Vol C Tables 4.2.6.8 and 6.1.1.1'

loop_
   _geom_bond_atom_site_label_1
   _geom_bond_atom_site_label_2
   _geom_bond_site_symmetry_2
   _geom_bond_distance
   _geom_bond_multiplicity
   FeA O1  1_555 1.8881  4
   FeA O2  1_555 2.0002  4
   MnA O1  1_555 1.8881  4
   MnA O2  1_555 2.0002  4
   FeB O1 51_555 2.0873  6
   FeB O2 51_555 2.0266  6

loop_
   _geom_angle_atom_site_label_1
   _geom_angle_atom_site_label_2
   _geom_angle_atom_site_label_3
   _geom_angle
  O1 FeA O1  109.47
  O1 FeA O2  109.47
  O1 FeB O1  180.00
  O1 FeB O1  91.72
  O1 FeB O1  88.28
  O1 FeB O2  177.37
  O1 FeB O2  93.60
  O1 FeB O2  86.40
  O2 FeB O2  180.00
  O2 FeB O2  95.54
  O2 FeB O2  84.46

# start Validation Reply Form
_vrf_PLAT902_mn06
;
PROBLEM: No (Interpretable) Reflections Found in FCF ....     Please Check 
RESPONSE: The authors did not use SHELX but ORFXLS-based software 
and therefore the file .fcf has not been embedded in this CIF file.
;
_vrf_PLAT021_mn06
;
PROBLEM: Ratio Unique / Expected Reflections too High ...      1.022       
RESPONSE: While diffraction intensity integrations had done with Mo K-alpha
radiation (alpha1+alpha2), peak positions were determined with Mo K-alpha-1. 
The device integrated diffraction intensity whenever the top of 
diffraction for alpha-1 was within the user-defined 2-theta range. 
;
_vrf_PLAT041_mn06
;
PROBLEM: Calc. and Reported SumFormula    Strings  Differ     Please Check 
RESPONSE: The target compound has spinel structure. Conventionally its 
structural formula is based on four oxygens.
;
_vrf_PLAT077_mn06
;
PROBLEM: Unit-Cell Contains Non-integer Number of Atoms .     Please Check 
RESPONSE: The target compound is a berthollide compound.
;
_vrf_PLAT094_mn06
;
PROBLEM: Ratio of Maximum / Minimum Residual Density ....       2.48 Report
RESPONSE: Maximum residual density was found at Wyckoff position 8b with 
the highest site symmetry -43m in the structure. Residual density due to 
random experimental error tend to concentrate at special positions where 
symmetry elements locate/running through. This time main cause of errors 
was enhancement of weak diffraction intensities due to simultaneous 
diffraction.
This large residual vanishes when we set the threshold x in 
(|Fobs.max|-|Fobs.min|)/|Fobs.min| < x 
on data truncation, such as x = 0.05 in Okudera, H. (2000) Proc. 8th Int. 
Conf. Ferrites 2000 (ICF8) Kyoto 293-294). See the manuscript body text.
;
# end Validation Reply Form

#======================================================================

data_mn10

#==============================================================================
# SUBMISSION DETAILS
_publ_contact_author_name 'Hiroki Okudera'
_publ_contact_author_address
;
Course in Earth and Planetary Science, School of Geosciences and Civil 
Engineering, Kanazawa University, Kakuma-machi, 920-1192 Japan
;
_publ_contact_author_email 'okudera@staff.kanazawa-u.ac.jp'
_publ_contact_author_fax '+81-76-264-6545'
_publ_contact_author_phone '+81-76-264-6525'

_publ_contact_letter
;?
;

_publ_requested_journal 'Acta Cryst. B'
_publ_requested_category FA

#==============================================================================

# TITLE AND AUTHOR LIST

_publ_section_title
;
Disappearance of a peculiar phonon in high temperature phase of 
magnetite with substitution of Fe2+ by Ni2+ and Mn2+
;
_publ_section_title_footnote
;?
;
# The loop structure below should contain the names and addresses of all 
# authors, in the required order of publication. Repeat as necessary.

loop_
_publ_author_name
_publ_author_address
_publ_author_footnote
_publ_author_email
'Kitamura, Takumi'
;
Graduate School of Natural Science and Technology, Kanazawa University,
Kakuma-machi, Kanazawa 920-1192, Japan
;
.
;
jrtarzan66711@yahoo.co.jp
;
'Niimi, Takahiro'
;
Graduate School of Natural Science and Technology, Kanazawa University,
Kakuma-machi, Kanazawa 920-1192, Japan
;
.
;
niimi_takahiro@kyoritsu-kcm.co.jp 
;
'Okudera, Hiroki'
;
Course in Earth and Planetary Science, School of Geosciences and Civil 
Engineering, Kanazawa University, Kakuma-machi, 920-1192 Japan
;
.
;
okudera@staff.kanazawa-u.ac.jp
;
#==============================================================================

# CHEMICAL DATA

_pd_phase_name                         'mn10'
_chemical_compound_source              'synthetic'
_chemical_formula_sum                  'Fe2.010 Mn0.980 O4'
_chemical_formula_structural           'Fe2.010 Mn0.980 O4'
_chemical_formula_weight                230.09

#==============================================================================

# Crystal data

_exptl_crystal_description        'sphere'
_exptl_crystal_colour             'black'
_exptl_crystal_size_rad                0.085
_exptl_crystal_size_min                0.17
_exptl_crystal_size_mid                0.17
_exptl_crystal_size_max                0.17
_exptl_crystal_F_000                   870.08
_exptl_crystal_density_diffrn          4.951
_exptl_absorpt_coefficient_mu          13.084
_exptl_absorpt_correction_type         'sphere'
_exptl_absorpt_correction_T_min        0.0102
_exptl_absorpt_correction_T_max        0.0119
_exptl_absorpt_process_details   'spherical absorption correction'

_cell_measurement_temperature          294
_cell_measurement_theta_min            35.25
_cell_measurement_theta_max            35.25
_cell_measurement_reflns_used          8
_computing_cell_refinement      'Rigaku Control software, corrected with Si'

_cell_length_a                         8.5149(3)
_cell_length_b                         8.5149(3)
_cell_length_c                         8.5149(3)
_cell_angle_alpha                      90
_cell_angle_beta                       90
_cell_angle_gamma                      90
_cell_volume                           617.36(7)
_cell_formula_units_Z                  8
_symmetry_cell_setting                 'cubic'
_symmetry_space_group_name_H-M         'F d -3 m:2'
_symmetry_space_group_name_Hall        '-F 4vw 2vw 3'
_space_group_IT_number                 227

_diffrn_measurement_device_type        'Rigaku AFC5S diffractometer'
_diffrn_radiation_wavelength           0.71069
_diffrn_radiation_type                 Mo-K\a
_diffrn_radiation_source               'X-ray tube, 50kV 25mA'
_diffrn_radiation_monochromator        'graphite (002)'
_diffrn_measurement_method             'integrated with \v/2\q scans'
_diffrn_ambient_temperature          294
_diffrn_standards_number               3
_diffrn_standards_interval_count     200
_diffrn_standards_decay_%              0
_diffrn_reflns_theta_min               4.14
_diffrn_reflns_theta_max               49.37
_diffrn_measured_fraction_theta_max    1.0
_diffrn_reflns_theta_full              50.00
_diffrn_measured_fraction_theta_full   1.0
_diffrn_reflns_limit_h_min            -18
_diffrn_reflns_limit_k_min            -18
_diffrn_reflns_limit_l_min            -18
_diffrn_reflns_limit_h_max             18
_diffrn_reflns_limit_k_max             18
_diffrn_reflns_limit_l_max             18
_diffrn_reflns_number                1628
_diffrn_reflns_av_R_equivalents        0.0192

_reflns_number_total                  187
_reflns_observed_criterion         F>3u(F)
_reflns_number_gt                     153
_reflns_threshold_expression
'|F-ave|>3u(F-ave) & (|Fobs.max|-|Fobs.min|)/|Fobs.min| < 0.5 among equivalents'

_computing_data_collection        'AFC-5S control'
_computing_structure_refinement   'LSGCEX (Kihara, 1990)'
_computing_data_reduction         'AFCPHI, SORT6 (parts of LSGCEX)'
_computing_molecular_graphics     'VESTA (Momma & Izumi, 2011)'
_computing_publication_material   'none'

_refine_ls_weighting_scheme      'sigma'
_refine_ls_weighting_details     'weight proportional to sigma^-2^'
_refine_ls_extinction_coef             0.173(7)
_refine_ls_extinction_method    'B-C type 1 Gaussian isotropic'
_refine_ls_number_reflns             153


_refine_ls_matrix_type              full
_refine_ls_structure_factor_coef       F
_refine_ls_number_restraints           0
_refine_ls_number_constraints          0
_refine_ls_number_parameters           9
_refine_ls_R_factor_gt                 0.011
_refine_ls_wR_factor_ref               0.014
_refine_ls_goodness_of_fit_ref         1.453
# delta-rho min and max after final ls
_refine_diff_density_max               1.81
_refine_diff_density_min              -0.50
_refine_ls_shift/su_max                0

#=============================================================================

# ATOMIC COORDINATES AND DISPLACEMENT PARAMETERS

loop_
_space_group_symop_operation_xyz
   'x, y, z'
   '-x, -y, -z'
   '-x+3/4, -y+1/4, z+1/2'
   'x+1/4, y+3/4, -z+1/2'
   '-x+1/4, y+1/2, -z+3/4'
   'x+3/4, -y+1/2, z+1/4'
   'x+1/2, -y+3/4, -z+1/4'
   '-x+1/2, y+1/4, z+3/4'
   'z, x, y'
   '-z, -x, -y'
   'z+1/2, -x+3/4, -y+1/4'
   '-z+1/2, x+1/4, y+3/4'
   '-z+3/4, -x+1/4, y+1/2'
   'z+1/4, x+3/4, -y+1/2'
   '-z+1/4, x+1/2, -y+3/4'
   'z+3/4, -x+1/2, y+1/4'
   'y, z, x'
   '-y, -z, -x'
   '-y+1/4, z+1/2, -x+3/4'
   'y+3/4, -z+1/2, x+1/4'
   'y+1/2, -z+3/4, -x+1/4'
   '-y+1/2, z+1/4, x+3/4'
   '-y+3/4, -z+1/4, x+1/2'
   'y+1/4, z+3/4, -x+1/2'
   'y+3/4, x+1/4, -z+1/2'
   '-y+1/4, -x+3/4, z+1/2'
   '-y, -x, -z'
   'y, x, z'
   'y+1/4, -x+1/2, z+3/4'
   '-y+3/4, x+1/2, -z+1/4'
   '-y+1/2, x+3/4, z+1/4'
   'y+1/2, -x+1/4, -z+3/4'
   'x+3/4, z+1/4, -y+1/2'
   '-x+1/4, -z+3/4, y+1/2'
   '-x+1/2, z+3/4, y+1/4'
   'x+1/2, -z+1/4, -y+3/4'
   '-x, -z, -y'
   'x, z, y'
   'x+1/4, -z+1/2, y+3/4'
   '-x+3/4, z+1/2, -y+1/4'
   'z+3/4, y+1/4, -x+1/2'
   '-z+1/4, -y+3/4, x+1/2'
   'z+1/4, -y+1/2, x+3/4'
   '-z+3/4, y+1/2, -x+1/4'
   '-z+1/2, y+3/4, x+1/4'
   'z+1/2, -y+1/4, -x+3/4'
   '-z, -y, -x'
   'z, y, x'
   'x, y+1/2, z+1/2'
   '-x, -y+1/2, -z+1/2'
   '-x+3/4, -y+3/4, z'
   'x+1/4, y+1/4, -z'
   '-x+1/4, y, -z+1/4'
   'x+3/4, -y, z+3/4'
   'x+1/2, -y+1/4, -z+3/4'
   '-x+1/2, y+3/4, z+1/4'
   'z, x+1/2, y+1/2'
   '-z, -x+1/2, -y+1/2'
   'z+1/2, -x+1/4, -y+3/4'
   '-z+1/2, x+3/4, y+1/4'
   '-z+3/4, -x+3/4, y'
   'z+1/4, x+1/4, -y'
   '-z+1/4, x, -y+1/4'
   'z+3/4, -x, y+3/4'
   'y, z+1/2, x+1/2'
   '-y, -z+1/2, -x+1/2'
   '-y+1/4, z, -x+1/4'
   'y+3/4, -z, x+3/4'
   'y+1/2, -z+1/4, -x+3/4'
   '-y+1/2, z+3/4, x+1/4'
   '-y+3/4, -z+3/4, x'
   'y+1/4, z+1/4, -x'
   'y+3/4, x+3/4, -z'
   '-y+1/4, -x+1/4, z'
   '-y, -x+1/2, -z+1/2'
   'y, x+1/2, z+1/2'
   'y+1/4, -x, z+1/4'
   '-y+3/4, x, -z+3/4'
   '-y+1/2, x+1/4, z+3/4'
   'y+1/2, -x+3/4, -z+1/4'
   'x+3/4, z+3/4, -y'
   '-x+1/4, -z+1/4, y'
   '-x+1/2, z+1/4, y+3/4'
   'x+1/2, -z+3/4, -y+1/4'
   '-x, -z+1/2, -y+1/2'
   'x, z+1/2, y+1/2'
   'x+1/4, -z, y+1/4'
   '-x+3/4, z, -y+3/4'
   'z+3/4, y+3/4, -x'
   '-z+1/4, -y+1/4, x'
   'z+1/4, -y, x+1/4'
   '-z+3/4, y, -x+3/4'
   '-z+1/2, y+1/4, x+3/4'
   'z+1/2, -y+3/4, -x+1/4'
   '-z, -y+1/2, -x+1/2'
   'z, y+1/2, x+1/2'
   'x+1/2, y, z+1/2'
   '-x+1/2, -y, -z+1/2'
   '-x+1/4, -y+1/4, z'
   'x+3/4, y+3/4, -z'
   '-x+3/4, y+1/2, -z+1/4'
   'x+1/4, -y+1/2, z+3/4'
   'x, -y+3/4, -z+3/4'
   '-x, y+1/4, z+1/4'
   'z+1/2, x, y+1/2'
   '-z+1/2, -x, -y+1/2'
   'z, -x+3/4, -y+3/4'
   '-z, x+1/4, y+1/4'
   '-z+1/4, -x+1/4, y'
   'z+3/4, x+3/4, -y'
   '-z+3/4, x+1/2, -y+1/4'
   'z+1/4, -x+1/2, y+3/4'
   'y+1/2, z, x+1/2'
   '-y+1/2, -z, -x+1/2'
   '-y+3/4, z+1/2, -x+1/4'
   'y+1/4, -z+1/2, x+3/4'
   'y, -z+3/4, -x+3/4'
   '-y, z+1/4, x+1/4'
   '-y+1/4, -z+1/4, x'
   'y+3/4, z+3/4, -x'
   'y+1/4, x+1/4, -z'
   '-y+3/4, -x+3/4, z'
   '-y+1/2, -x, -z+1/2'
   'y+1/2, x, z+1/2'
   'y+3/4, -x+1/2, z+1/4'
   '-y+1/4, x+1/2, -z+3/4'
   '-y, x+3/4, z+3/4'
   'y, -x+1/4, -z+1/4'
   'x+1/4, z+1/4, -y'
   '-x+3/4, -z+3/4, y'
   '-x, z+3/4, y+3/4'
   'x, -z+1/4, -y+1/4'
   '-x+1/2, -z, -y+1/2'
   'x+1/2, z, y+1/2'
   'x+3/4, -z+1/2, y+1/4'
   '-x+1/4, z+1/2, -y+3/4'
   'z+1/4, y+1/4, -x'
   '-z+3/4, -y+3/4, x'
   'z+3/4, -y+1/2, x+1/4'
   '-z+1/4, y+1/2, -x+3/4'
   '-z, y+3/4, x+3/4'
   'z, -y+1/4, -x+1/4'
   '-z+1/2, -y, -x+1/2'
   'z+1/2, y, x+1/2'
   'x+1/2, y+1/2, z'
   '-x+1/2, -y+1/2, -z'
   '-x+1/4, -y+3/4, z+1/2'
   'x+3/4, y+1/4, -z+1/2'
   '-x+3/4, y, -z+3/4'
   'x+1/4, -y, z+1/4'
   'x, -y+1/4, -z+1/4'
   '-x, y+3/4, z+3/4'
   'z+1/2, x+1/2, y'
   '-z+1/2, -x+1/2, -y'
   'z, -x+1/4, -y+1/4'
   '-z, x+3/4, y+3/4'
   '-z+1/4, -x+3/4, y+1/2'
   'z+3/4, x+1/4, -y+1/2'
   '-z+3/4, x, -y+3/4'
   'z+1/4, -x, y+1/4'
   'y+1/2, z+1/2, x'
   '-y+1/2, -z+1/2, -x'
   '-y+3/4, z, -x+3/4'
   'y+1/4, -z, x+1/4'
   'y, -z+1/4, -x+1/4'
   '-y, z+3/4, x+3/4'
   '-y+1/4, -z+3/4, x+1/2'
   'y+3/4, z+1/4, -x+1/2'
   'y+1/4, x+3/4, -z+1/2'
   '-y+3/4, -x+1/4, z+1/2'
   '-y+1/2, -x+1/2, -z'
   'y+1/2, x+1/2, z'
   'y+3/4, -x, z+3/4'
   '-y+1/4, x, -z+1/4'
   '-y, x+1/4, z+1/4'
   'y, -x+3/4, -z+3/4'
   'x+1/4, z+3/4, -y+1/2'
   '-x+3/4, -z+1/4, y+1/2'
   '-x, z+1/4, y+1/4'
   'x, -z+3/4, -y+3/4'
   '-x+1/2, -z+1/2, -y'
   'x+1/2, z+1/2, y'
   'x+3/4, -z, y+3/4'
   '-x+1/4, z, -y+1/4'
   'z+1/4, y+3/4, -x+1/2'
   '-z+3/4, -y+1/4, x+1/2'
   'z+3/4, -y, x+3/4'
   '-z+1/4, y, -x+1/4'
   '-z, y+1/4, x+1/4'
   'z, -y+3/4, -x+3/4'
   '-z+1/2, -y+1/2, -x'
   'z+1/2, y+1/2, x'

loop_
   _atom_site_label
   _atom_site_occupancy
   _atom_site_fract_x
   _atom_site_fract_y
   _atom_site_fract_z
   _atom_site_thermal_displace_type
   _atom_site_U_iso_or_equiv
   _atom_site_type_symbol
   FeA      0.15(3) 0.1250      0.1250       0.1250     Ueq  0.00581(7)  Fe
   MnA      0.85    0.1250      0.1250       0.1250     Ueq  0.00581     Mn
   FeB      0.93    0.5000      0.5000       0.5000     Ueq  0.00563(6)  Fe
   MnB      0.06    0.5000      0.5000       0.5000     Ueq  0.00563     Mn
   O        1.0     0.26035(7)  0.26035      0.26035    Ueq  0.00865(14) O

loop_
   _atom_site_aniso_label
   _atom_site_aniso_U_11
   _atom_site_aniso_U_22
   _atom_site_aniso_U_33
   _atom_site_aniso_U_12
   _atom_site_aniso_U_13
   _atom_site_aniso_U_23
   FeA   0.00581(7)    0.00581       0.00581       0.00000       0.00000       0.00000
   MnA   0.00581       0.00581       0.00581       0.00000       0.00000       0.00000
   FeB   0.00563(6)    0.00563       0.00563      -0.00061(3)   -0.00061      -0.00061
   MnB   0.00563       0.00563       0.00563      -0.00061      -0.00061      -0.00061
   O     0.00865(14)   0.00865       0.00865      -0.00017(12)  -0.00017      -0.00017

loop_
   _atom_type_symbol
   _atom_type_oxidation_number
   _atom_type_number_in_cell
   _atom_type_scat_dispersion_real
   _atom_type_scat_dispersion_imag
   _atom_type_scat_source
   Fe 0 16.08 0.346  0.844 'International Tables Vol C Tables 4.2.6.8 and 6.1.1.1'
   Mn 0  7.84 0.337  0.728 'International Tables Vol C Tables 4.2.6.8 and 6.1.1.1'
   O  0 32.0  0.011  0.006 'International Tables Vol C Tables 4.2.6.8 and 6.1.1.1'

loop_
   _geom_bond_atom_site_label_1
   _geom_bond_atom_site_label_2
   _geom_bond_site_symmetry_2
   _geom_bond_distance
   _geom_bond_multiplicity
   FeA O  1_555 1.9962(6)  4
   MnA O  1_555 1.9962(6)  4
   FeB O 51_555 2.0444(6)  6
   MnB O 51_555 2.0444(6)  6

loop_
   _geom_angle_atom_site_label_1
   _geom_angle_atom_site_label_2
   _geom_angle_atom_site_label_3
   _geom_angle
  O  FeA O 109.47
  O  MnA O 109.47
  O  FeB O 180.00
  O  FeB O  95.04(2)
  O  FeB O  84.96(2)
  O  MnB O 180.00
  O  MnB O  95.04(2)
  O  MnB O  84.96(2)


# start Validation Reply Form
_vrf_PLAT902_mn10
;
PROBLEM: No (Interpretable) Reflections Found in FCF ....     Please Check 
RESPONSE: The authors did not use SHELX but ORFXLS-based software 
and therefore the file .fcf has not been embedded in this CIF file.
;
_vrf_PLAT021_mn10
;
PROBLEM: Ratio Unique / Expected Reflections too High ...      1.027       
RESPONSE: While diffraction intensity integrations had done with Mo K-alpha
radiation (alpha1+alpha2), peak positions were determined with Mo K-alpha-1. 
The device integrated diffraction intensity whenever the top of 
diffraction for alpha-1 was within the user-defined 2-theta range. 
;
_vrf_PLAT041_mn10
;
PROBLEM: Calc. and Reported SumFormula    Strings  Differ     Please Check 
RESPONSE: Calculated SumFormula was based on Z = 1. The target compound is 
a berthollide compound and Z = 8.
;
_vrf_PLAT043_mn10
;
PROBLEM: Calculated and Reported Mol. Weight Differ by ..       4.32 Check 
RESPONSE: Due to large e.s.d. on partitioning of Mn over A and B sites, 
actual chemical composition and that calculated from label "_atom_site
_occupancy" does not match.
;
_vrf_PLAT068_mn10
;
PROBLEM: Reported F000 Differs from Calcd (or Missing)...     Please Check 
RESPONSE: Due to large e.s.d. on partitioning of Mn over A and B sites, 
actual chemical composition and that calculated from label "_atom_site
_occupancy" does not match.
;
_vrf_PLAT077_mn10
;
PROBLEM: Unit-Cell Contains Non-integer Number of Atoms .     Please Check 
RESPONSE: The target compound is a berthollide compound.
;
_vrf_PLAT094_mn10
;
PROBLEM: Ratio of Maximum / Minimum Residual Density ....       3.62 Report
RESPONSE: Maximum residual density was found at Wyckoff position 8b with 
the highest site symmetry -43m in the structure. Residual density due to 
random experimental error tend to concentrate at special positions where 
symmetry elements locate/running through. This time main cause of errors 
was enhancement of weak diffraction intensities due to simultaneous 
diffraction.
This large residual vanishes when we set the threshold x in 
(|Fobs.max|-|Fobs.min|)/|Fobs.min| < x 
on data truncation, such as x = 0.05 in Okudera, H. (2000) Proc. 8th Int. 
Conf. Ferrites 2000 (ICF8) Kyoto 293-294). See the manuscript body text.
;
# end Validation Reply Form

#======================================================================

data_ni01

#==============================================================================
# SUBMISSION DETAILS
_publ_contact_author_name 'Hiroki Okudera'
_publ_contact_author_address
;
Course in Earth and Planetary Science, School of Geosciences and Civil 
Engineering, Kanazawa University, Kakuma-machi, 920-1192 Japan
;
_publ_contact_author_email 'okudera@staff.kanazawa-u.ac.jp'
_publ_contact_author_fax '+81-76-264-6545'
_publ_contact_author_phone '+81-76-264-6525'

_publ_contact_letter
;?
;

_publ_requested_journal 'Acta Cryst. B'
_publ_requested_category FA

#==============================================================================

# TITLE AND AUTHOR LIST

_publ_section_title
;
Disappearance of a peculiar phonon in high temperature phase of 
magnetite with substitution of Fe2+ by Ni2+ and Mn2+
;
_publ_section_title_footnote
;?
;
# The loop structure below should contain the names and addresses of all 
# authors, in the required order of publication. Repeat as necessary.

loop_
_publ_author_name
_publ_author_address
_publ_author_footnote
_publ_author_email
'Kitamura, Takumi'
;
Graduate School of Natural Science and Technology, Kanazawa University,
Kakuma-machi, Kanazawa 920-1192, Japan
;
.
;
jrtarzan66711@yahoo.co.jp
;
'Niimi, Takahiro'
;
Graduate School of Natural Science and Technology, Kanazawa University,
Kakuma-machi, Kanazawa 920-1192, Japan
;
.
;
niimi_takahiro@kyoritsu-kcm.co.jp 
;
'Okudera, Hiroki'
;
Course in Earth and Planetary Science, School of Geosciences and Civil 
Engineering, Kanazawa University, Kakuma-machi, 920-1192 Japan
;
.
;
okudera@staff.kanazawa-u.ac.jp
;
#==============================================================================

# CHEMICAL DATA

_pd_phase_name                         'ni01'
_chemical_compound_source              'synthetic'
_chemical_formula_sum                  'Fe2.902 Ni0.092 O4'
_chemical_formula_structural           'Fe2.902 Ni0.092 O4'
_chemical_formula_weight                231.44

#==============================================================================

# Crystal data

_exptl_crystal_description        'sphere'
_exptl_crystal_colour             'black'
_exptl_crystal_size_rad                0.06
_exptl_crystal_size_min                0.12
_exptl_crystal_size_mid                0.12
_exptl_crystal_size_max                0.12
_exptl_crystal_F_000                   880.22
_exptl_crystal_density_diffrn          5.197
_exptl_absorpt_coefficient_mu          14.425
_exptl_absorpt_correction_type         'sphere'
_exptl_absorpt_correction_T_min        0.0076
_exptl_absorpt_correction_T_max        0.0086
_exptl_absorpt_process_details   'spherical absorption correction'

_cell_measurement_temperature          294
_cell_measurement_theta_min            35.83
_cell_measurement_theta_max            35.83
_cell_measurement_reflns_used          8
_computing_cell_refinement      'Rigaku Control software, corrected with Si'

_cell_length_a                         8.3948(5)
_cell_length_b                         8.3948(5)
_cell_length_c                         8.3948(5)
_cell_angle_alpha                      90
_cell_angle_beta                       90
_cell_angle_gamma                      90
_cell_volume                           591.60(11)
_cell_formula_units_Z                  8
_symmetry_cell_setting                 'cubic'
_symmetry_space_group_name_H-M         'F d -3 m:2'
_symmetry_space_group_name_Hall        '-F 4vw 2vw 3'
_space_group_IT_number                 227

_diffrn_measurement_device_type        'Rigaku AFC5S diffractometer'
_diffrn_radiation_wavelength           0.71069
_diffrn_radiation_type                 Mo-K\a
_diffrn_radiation_source               'X-ray tube, 50kV 25mA'
_diffrn_radiation_monochromator        'graphite (002)'
_diffrn_measurement_method             'integrated with \v/2\q scans'
_diffrn_ambient_temperature          294
_diffrn_standards_number               3
_diffrn_standards_interval_count     200
_diffrn_standards_decay_%              0
_diffrn_reflns_theta_min               4.20
_diffrn_reflns_theta_max               49.92
_diffrn_measured_fraction_theta_max    1.0
_diffrn_reflns_theta_full              50.00
_diffrn_measured_fraction_theta_full   1.0
_diffrn_reflns_limit_h_min            -18
_diffrn_reflns_limit_k_min            -18
_diffrn_reflns_limit_l_min            -18
_diffrn_reflns_limit_h_max             18
_diffrn_reflns_limit_k_max             18
_diffrn_reflns_limit_l_max             18
_diffrn_reflns_number                1580
_diffrn_reflns_av_R_equivalents        0.0258

_reflns_number_total                  182
_reflns_observed_criterion         F>3u(F)
_reflns_number_gt                     129
_reflns_threshold_expression
'|F-ave|>3u(F-ave) & (|Fobs.max|-|Fobs.min|)/|Fobs.min| < 0.5 among equivalents'

_computing_data_collection        'AFC-5S control'
_computing_structure_refinement   'LSGCEX (Kihara, 1990)'
_computing_data_reduction         'AFCPHI, SORT6 (parts of LSGCEX)'
_computing_molecular_graphics     'VESTA (Momma & Izumi, 2011)'
_computing_publication_material   'none'

_refine_ls_weighting_scheme      'sigma'
_refine_ls_weighting_details     'weight proportional to sigma^-2^'
_refine_ls_extinction_coef             0.193(8)
_refine_ls_extinction_method    'B-C type 1 Gaussian isotropic'
_refine_ls_number_reflns             129


_refine_ls_matrix_type              full
_refine_ls_structure_factor_coef       F
_refine_ls_number_restraints           0
_refine_ls_number_constraints          0
_refine_ls_number_parameters           8
_refine_ls_R_factor_gt                 0.010
_refine_ls_wR_factor_ref               0.013
_refine_ls_goodness_of_fit_ref         1.296
# delta-rho min and max after final ls
_refine_diff_density_max               1.07
_refine_diff_density_min              -0.49
_refine_ls_shift/su_max                0

#=============================================================================

# ATOMIC COORDINATES AND DISPLACEMENT PARAMETERS

loop_
_space_group_symop_operation_xyz
   'x, y, z'
   '-x, -y, -z'
   '-x+3/4, -y+1/4, z+1/2'
   'x+1/4, y+3/4, -z+1/2'
   '-x+1/4, y+1/2, -z+3/4'
   'x+3/4, -y+1/2, z+1/4'
   'x+1/2, -y+3/4, -z+1/4'
   '-x+1/2, y+1/4, z+3/4'
   'z, x, y'
   '-z, -x, -y'
   'z+1/2, -x+3/4, -y+1/4'
   '-z+1/2, x+1/4, y+3/4'
   '-z+3/4, -x+1/4, y+1/2'
   'z+1/4, x+3/4, -y+1/2'
   '-z+1/4, x+1/2, -y+3/4'
   'z+3/4, -x+1/2, y+1/4'
   'y, z, x'
   '-y, -z, -x'
   '-y+1/4, z+1/2, -x+3/4'
   'y+3/4, -z+1/2, x+1/4'
   'y+1/2, -z+3/4, -x+1/4'
   '-y+1/2, z+1/4, x+3/4'
   '-y+3/4, -z+1/4, x+1/2'
   'y+1/4, z+3/4, -x+1/2'
   'y+3/4, x+1/4, -z+1/2'
   '-y+1/4, -x+3/4, z+1/2'
   '-y, -x, -z'
   'y, x, z'
   'y+1/4, -x+1/2, z+3/4'
   '-y+3/4, x+1/2, -z+1/4'
   '-y+1/2, x+3/4, z+1/4'
   'y+1/2, -x+1/4, -z+3/4'
   'x+3/4, z+1/4, -y+1/2'
   '-x+1/4, -z+3/4, y+1/2'
   '-x+1/2, z+3/4, y+1/4'
   'x+1/2, -z+1/4, -y+3/4'
   '-x, -z, -y'
   'x, z, y'
   'x+1/4, -z+1/2, y+3/4'
   '-x+3/4, z+1/2, -y+1/4'
   'z+3/4, y+1/4, -x+1/2'
   '-z+1/4, -y+3/4, x+1/2'
   'z+1/4, -y+1/2, x+3/4'
   '-z+3/4, y+1/2, -x+1/4'
   '-z+1/2, y+3/4, x+1/4'
   'z+1/2, -y+1/4, -x+3/4'
   '-z, -y, -x'
   'z, y, x'
   'x, y+1/2, z+1/2'
   '-x, -y+1/2, -z+1/2'
   '-x+3/4, -y+3/4, z'
   'x+1/4, y+1/4, -z'
   '-x+1/4, y, -z+1/4'
   'x+3/4, -y, z+3/4'
   'x+1/2, -y+1/4, -z+3/4'
   '-x+1/2, y+3/4, z+1/4'
   'z, x+1/2, y+1/2'
   '-z, -x+1/2, -y+1/2'
   'z+1/2, -x+1/4, -y+3/4'
   '-z+1/2, x+3/4, y+1/4'
   '-z+3/4, -x+3/4, y'
   'z+1/4, x+1/4, -y'
   '-z+1/4, x, -y+1/4'
   'z+3/4, -x, y+3/4'
   'y, z+1/2, x+1/2'
   '-y, -z+1/2, -x+1/2'
   '-y+1/4, z, -x+1/4'
   'y+3/4, -z, x+3/4'
   'y+1/2, -z+1/4, -x+3/4'
   '-y+1/2, z+3/4, x+1/4'
   '-y+3/4, -z+3/4, x'
   'y+1/4, z+1/4, -x'
   'y+3/4, x+3/4, -z'
   '-y+1/4, -x+1/4, z'
   '-y, -x+1/2, -z+1/2'
   'y, x+1/2, z+1/2'
   'y+1/4, -x, z+1/4'
   '-y+3/4, x, -z+3/4'
   '-y+1/2, x+1/4, z+3/4'
   'y+1/2, -x+3/4, -z+1/4'
   'x+3/4, z+3/4, -y'
   '-x+1/4, -z+1/4, y'
   '-x+1/2, z+1/4, y+3/4'
   'x+1/2, -z+3/4, -y+1/4'
   '-x, -z+1/2, -y+1/2'
   'x, z+1/2, y+1/2'
   'x+1/4, -z, y+1/4'
   '-x+3/4, z, -y+3/4'
   'z+3/4, y+3/4, -x'
   '-z+1/4, -y+1/4, x'
   'z+1/4, -y, x+1/4'
   '-z+3/4, y, -x+3/4'
   '-z+1/2, y+1/4, x+3/4'
   'z+1/2, -y+3/4, -x+1/4'
   '-z, -y+1/2, -x+1/2'
   'z, y+1/2, x+1/2'
   'x+1/2, y, z+1/2'
   '-x+1/2, -y, -z+1/2'
   '-x+1/4, -y+1/4, z'
   'x+3/4, y+3/4, -z'
   '-x+3/4, y+1/2, -z+1/4'
   'x+1/4, -y+1/2, z+3/4'
   'x, -y+3/4, -z+3/4'
   '-x, y+1/4, z+1/4'
   'z+1/2, x, y+1/2'
   '-z+1/2, -x, -y+1/2'
   'z, -x+3/4, -y+3/4'
   '-z, x+1/4, y+1/4'
   '-z+1/4, -x+1/4, y'
   'z+3/4, x+3/4, -y'
   '-z+3/4, x+1/2, -y+1/4'
   'z+1/4, -x+1/2, y+3/4'
   'y+1/2, z, x+1/2'
   '-y+1/2, -z, -x+1/2'
   '-y+3/4, z+1/2, -x+1/4'
   'y+1/4, -z+1/2, x+3/4'
   'y, -z+3/4, -x+3/4'
   '-y, z+1/4, x+1/4'
   '-y+1/4, -z+1/4, x'
   'y+3/4, z+3/4, -x'
   'y+1/4, x+1/4, -z'
   '-y+3/4, -x+3/4, z'
   '-y+1/2, -x, -z+1/2'
   'y+1/2, x, z+1/2'
   'y+3/4, -x+1/2, z+1/4'
   '-y+1/4, x+1/2, -z+3/4'
   '-y, x+3/4, z+3/4'
   'y, -x+1/4, -z+1/4'
   'x+1/4, z+1/4, -y'
   '-x+3/4, -z+3/4, y'
   '-x, z+3/4, y+3/4'
   'x, -z+1/4, -y+1/4'
   '-x+1/2, -z, -y+1/2'
   'x+1/2, z, y+1/2'
   'x+3/4, -z+1/2, y+1/4'
   '-x+1/4, z+1/2, -y+3/4'
   'z+1/4, y+1/4, -x'
   '-z+3/4, -y+3/4, x'
   'z+3/4, -y+1/2, x+1/4'
   '-z+1/4, y+1/2, -x+3/4'
   '-z, y+3/4, x+3/4'
   'z, -y+1/4, -x+1/4'
   '-z+1/2, -y, -x+1/2'
   'z+1/2, y, x+1/2'
   'x+1/2, y+1/2, z'
   '-x+1/2, -y+1/2, -z'
   '-x+1/4, -y+3/4, z+1/2'
   'x+3/4, y+1/4, -z+1/2'
   '-x+3/4, y, -z+3/4'
   'x+1/4, -y, z+1/4'
   'x, -y+1/4, -z+1/4'
   '-x, y+3/4, z+3/4'
   'z+1/2, x+1/2, y'
   '-z+1/2, -x+1/2, -y'
   'z, -x+1/4, -y+1/4'
   '-z, x+3/4, y+3/4'
   '-z+1/4, -x+3/4, y+1/2'
   'z+3/4, x+1/4, -y+1/2'
   '-z+3/4, x, -y+3/4'
   'z+1/4, -x, y+1/4'
   'y+1/2, z+1/2, x'
   '-y+1/2, -z+1/2, -x'
   '-y+3/4, z, -x+3/4'
   'y+1/4, -z, x+1/4'
   'y, -z+1/4, -x+1/4'
   '-y, z+3/4, x+3/4'
   '-y+1/4, -z+3/4, x+1/2'
   'y+3/4, z+1/4, -x+1/2'
   'y+1/4, x+3/4, -z+1/2'
   '-y+3/4, -x+1/4, z+1/2'
   '-y+1/2, -x+1/2, -z'
   'y+1/2, x+1/2, z'
   'y+3/4, -x, z+3/4'
   '-y+1/4, x, -z+1/4'
   '-y, x+1/4, z+1/4'
   'y, -x+3/4, -z+3/4'
   'x+1/4, z+3/4, -y+1/2'
   '-x+3/4, -z+1/4, y+1/2'
   '-x, z+1/4, y+1/4'
   'x, -z+3/4, -y+3/4'
   '-x+1/2, -z+1/2, -y'
   'x+1/2, z+1/2, y'
   'x+3/4, -z, y+3/4'
   '-x+1/4, z, -y+1/4'
   'z+1/4, y+3/4, -x+1/2'
   '-z+3/4, -y+1/4, x+1/2'
   'z+3/4, -y, x+3/4'
   '-z+1/4, y, -x+1/4'
   '-z, y+1/4, x+1/4'
   'z, -y+3/4, -x+3/4'
   '-z+1/2, -y+1/2, -x'
   'z+1/2, y+1/2, x'

loop_
   _atom_site_label
   _atom_site_occupancy
   _atom_site_fract_x
   _atom_site_fract_y
   _atom_site_fract_z
   _atom_site_thermal_displace_type
   _atom_site_U_iso_or_equiv
   _atom_site_type_symbol
   FeA      1.0000  0.1250      0.1250       0.1250     Ueq  0.00527(6)  Fe
   FeB      0.9510  0.5000      0.5000       0.5000     Ueq  0.00663(6)  Fe
   NiB      0.0459  0.5000      0.5000       0.5000     Ueq  0.00663     Ni
   O        1.0     0.25499(9)  0.25499      0.25499    Ueq  0.00719(13) O

loop_
   _atom_site_aniso_label
   _atom_site_aniso_U_11
   _atom_site_aniso_U_22
   _atom_site_aniso_U_33
   _atom_site_aniso_U_12
   _atom_site_aniso_U_13
   _atom_site_aniso_U_23
   FeA   0.00527(6)    0.00527       0.00527       0.00000       0.00000       0.00000
   FeB   0.00663(6)    0.00663       0.00663       0.00060(6)    0.00060       0.00060
   NiB   0.00663       0.00663       0.00663       0.00060       0.00060       0.00060
   O     0.00719(13)   0.00719       0.00719      -0.00060(18)  -0.00060      -0.00060

loop_
   _atom_type_symbol
   _atom_type_oxidation_number
   _atom_type_number_in_cell
   _atom_type_scat_dispersion_real
   _atom_type_scat_dispersion_imag
   _atom_type_scat_source
   Fe 0 23.22 0.346  0.844 'International Tables Vol C Tables 4.2.6.8 and 6.1.1.1'
   Ni 0  0.72 0.339  1.112 'International Tables Vol C Tables 4.2.6.8 and 6.1.1.1'
   O  0 32.0  0.011  0.006 'International Tables Vol C Tables 4.2.6.8 and 6.1.1.1'

loop_
   _geom_bond_atom_site_label_1
   _geom_bond_atom_site_label_2
   _geom_bond_site_symmetry_2
   _geom_bond_distance
   _geom_bond_multiplicity
   FeA O  1_555 1.8900(7)  4
   FeB O 51_555 2.0577(7)  6
   NiB O 51_555 2.0577(7)  6

loop_
   _geom_angle_atom_site_label_1
   _geom_angle_atom_site_label_2
   _geom_angle_atom_site_label_3
   _geom_angle
  O  FeA O 109.47
  O  FeB O 180.00
  O  FeB O  92.36(3)
  O  FeB O  87.65(3)
  O  NiB O 180.00
  O  NiB O  92.36(3)
  O  NiB O  87.65(3)

# start Validation Reply Form
_vrf_PLAT902_ni01
;
PROBLEM: No (Interpretable) Reflections Found in FCF ....     Please Check 
RESPONSE: The authors did not use SHELX but ORFXLS-based software 
and therefore the file .fcf has not been embedded in this CIF file.
;
_vrf_PLAT021_ni01
;
PROBLEM: Ratio Unique / Expected Reflections too High ...      1.011       
RESPONSE: While diffraction intensity integrations had done with Mo K-alpha
radiation (alpha1+alpha2), peak positions were determined with Mo K-alpha-1. 
The device integrated diffraction intensity whenever the top of 
diffraction for alpha-1 was within the user-defined 2-theta range. 
;
_vrf_PLAT041_ni01
;
PROBLEM: Calc. and Reported SumFormula    Strings  Differ     Please Check 
RESPONSE: Calculated SumFormula was based on Z = 1. The target compound is 
a berthollide compound and Z = 8.
;
_vrf_PLAT077_ni01
;
PROBLEM: Unit-Cell Contains Non-integer Number of Atoms .     Please Check 
RESPONSE: The target compound is a berthollide compound.
;
_vrf_PLAT094_ni01
;
PROBLEM: Ratio of Maximum / Minimum Residual Density ....       2.18 Report
RESPONSE: Maximum residual density was found at Wyckoff position 8b with 
the highest site symmetry -43m in the structure. Residual density due to 
random experimental error tend to concentrate at special positions where 
symmetry elements locate/running through. This time main cause of errors 
was enhancement of weak diffraction intensities due to simultaneous 
diffraction.
This large residual vanishes when we set the threshold x in 
(|Fobs.max|-|Fobs.min|)/|Fobs.min| < x 
on data truncation, such as x = 0.05 in Okudera, H. (2000) Proc. 8th Int. 
Conf. Ferrites 2000 (ICF8) Kyoto 293-294). See the manuscript body text.
;
# end Validation Reply Form

#======================================================================

data_ni02

#==============================================================================
# SUBMISSION DETAILS
_publ_contact_author_name 'Hiroki Okudera'
_publ_contact_author_address
;
Course in Earth and Planetary Science, School of Geosciences and Civil 
Engineering, Kanazawa University, Kakuma-machi, 920-1192 Japan
;
_publ_contact_author_email 'okudera@staff.kanazawa-u.ac.jp'
_publ_contact_author_fax '+81-76-264-6545'
_publ_contact_author_phone '+81-76-264-6525'

_publ_contact_letter
;?
;

_publ_requested_journal 'Acta Cryst. B'
_publ_requested_category FA

#==============================================================================

# TITLE AND AUTHOR LIST

_publ_section_title
;
Disappearance of a peculiar phonon in high temperature phase of 
magnetite with substitution of Fe2+ by Ni2+ and Mn2+
;
_publ_section_title_footnote
;?
;
# The loop structure below should contain the names and addresses of all 
# authors, in the required order of publication. Repeat as necessary.

loop_
_publ_author_name
_publ_author_address
_publ_author_footnote
_publ_author_email
'Kitamura, Takumi'
;
Graduate School of Natural Science and Technology, Kanazawa University,
Kakuma-machi, Kanazawa 920-1192, Japan
;
.
;
jrtarzan66711@yahoo.co.jp
;
'Niimi, Takahiro'
;
Graduate School of Natural Science and Technology, Kanazawa University,
Kakuma-machi, Kanazawa 920-1192, Japan
;
.
;
niimi_takahiro@kyoritsu-kcm.co.jp 
;
'Okudera, Hiroki'
;
Course in Earth and Planetary Science, School of Geosciences and Civil 
Engineering, Kanazawa University, Kakuma-machi, 920-1192 Japan
;
.
;
okudera@staff.kanazawa-u.ac.jp
;
#==============================================================================

# CHEMICAL DATA

_pd_phase_name                         'ni02'
_chemical_compound_source              'synthetic'
_chemical_formula_sum                  'Fe2.805 Ni0.190 O4'
_chemical_formula_structural           'Fe2.805 Ni0.190 O4'
_chemical_formula_weight                231.81

#==============================================================================

# Crystal data

_exptl_crystal_description        'sphere'
_exptl_crystal_colour             'black'
_exptl_crystal_size_rad                0.07
_exptl_crystal_size_min                0.14
_exptl_crystal_size_mid                0.14
_exptl_crystal_size_max                0.14
_exptl_crystal_F_000                   882.00
_exptl_crystal_density_diffrn          5.217
_exptl_absorpt_coefficient_mu          14.609
_exptl_absorpt_correction_type         'sphere'
_exptl_absorpt_correction_T_min        0.0085
_exptl_absorpt_correction_T_max        0.0099
_exptl_absorpt_process_details   'spherical absorption correction'

_cell_measurement_temperature          294
_cell_measurement_theta_min            28.58
_cell_measurement_theta_max            35.87
_cell_measurement_reflns_used          20
_computing_cell_refinement      'Rigaku Control software, corrected with Si'

_cell_length_a                         8.3886(4)
_cell_length_b                         8.3886(4)
_cell_length_c                         8.3886(4)
_cell_angle_alpha                      90
_cell_angle_beta                       90
_cell_angle_gamma                      90
_cell_volume                           590.29(8)
_cell_formula_units_Z                  8
_symmetry_cell_setting                 'cubic'
_symmetry_space_group_name_H-M         'F d -3 m:2'
_symmetry_space_group_name_Hall        '-F 4vw 2vw 3'
_space_group_IT_number                 227

_diffrn_measurement_device_type        'Rigaku AFC5S diffractometer'
_diffrn_radiation_wavelength           0.71069
_diffrn_radiation_type                 Mo-K\a
_diffrn_radiation_source               'X-ray tube, 50kV 25mA'
_diffrn_radiation_monochromator        'graphite (002)'
_diffrn_measurement_method             'integrated with \v/2\q scans'
_diffrn_ambient_temperature          294
_diffrn_standards_number               3
_diffrn_standards_interval_count     200
_diffrn_standards_decay_%              0
_diffrn_reflns_theta_min               4.20
_diffrn_reflns_theta_max               49.97
_diffrn_measured_fraction_theta_max    1.0
_diffrn_reflns_theta_full              50.00
_diffrn_measured_fraction_theta_full   1.0
_diffrn_reflns_limit_h_min            -18
_diffrn_reflns_limit_k_min            -18
_diffrn_reflns_limit_l_min            -18
_diffrn_reflns_limit_h_max             18
_diffrn_reflns_limit_k_max             18
_diffrn_reflns_limit_l_max             18
_diffrn_reflns_number                1580
_diffrn_reflns_av_R_equivalents        0.0258

_reflns_number_total                  182
_reflns_observed_criterion         F>3u(F)
_reflns_number_gt                     131
_reflns_threshold_expression
'|F-ave|>3u(F-ave) & (|Fobs.max|-|Fobs.min|)/|Fobs.min| < 0.5 among equivalents'

_computing_data_collection        'AFC-5S control'
_computing_structure_refinement   'LSGCEX (Kihara, 1990)'
_computing_data_reduction         'AFCPHI, SORT6 (parts of LSGCEX)'
_computing_molecular_graphics     'VESTA (Momma & Izumi, 2011)'
_computing_publication_material   'none'

_refine_ls_weighting_scheme      'sigma'
_refine_ls_weighting_details     'weight proportional to sigma^-2^'
_refine_ls_extinction_coef             0.264(9)
_refine_ls_extinction_method    'B-C type 1 Gaussian isotropic'
_refine_ls_number_reflns             131


_refine_ls_matrix_type              full
_refine_ls_structure_factor_coef       F
_refine_ls_number_restraints           0
_refine_ls_number_constraints          0
_refine_ls_number_parameters           8
_refine_ls_R_factor_gt                 0.011
_refine_ls_wR_factor_ref               0.013
_refine_ls_goodness_of_fit_ref         1.387
# delta-rho min and max after final ls
_refine_diff_density_max               1.01
_refine_diff_density_min              -0.41
_refine_ls_shift/su_max                0

#=============================================================================

# ATOMIC COORDINATES AND DISPLACEMENT PARAMETERS

loop_
_space_group_symop_operation_xyz
   'x, y, z'
   '-x, -y, -z'
   '-x+3/4, -y+1/4, z+1/2'
   'x+1/4, y+3/4, -z+1/2'
   '-x+1/4, y+1/2, -z+3/4'
   'x+3/4, -y+1/2, z+1/4'
   'x+1/2, -y+3/4, -z+1/4'
   '-x+1/2, y+1/4, z+3/4'
   'z, x, y'
   '-z, -x, -y'
   'z+1/2, -x+3/4, -y+1/4'
   '-z+1/2, x+1/4, y+3/4'
   '-z+3/4, -x+1/4, y+1/2'
   'z+1/4, x+3/4, -y+1/2'
   '-z+1/4, x+1/2, -y+3/4'
   'z+3/4, -x+1/2, y+1/4'
   'y, z, x'
   '-y, -z, -x'
   '-y+1/4, z+1/2, -x+3/4'
   'y+3/4, -z+1/2, x+1/4'
   'y+1/2, -z+3/4, -x+1/4'
   '-y+1/2, z+1/4, x+3/4'
   '-y+3/4, -z+1/4, x+1/2'
   'y+1/4, z+3/4, -x+1/2'
   'y+3/4, x+1/4, -z+1/2'
   '-y+1/4, -x+3/4, z+1/2'
   '-y, -x, -z'
   'y, x, z'
   'y+1/4, -x+1/2, z+3/4'
   '-y+3/4, x+1/2, -z+1/4'
   '-y+1/2, x+3/4, z+1/4'
   'y+1/2, -x+1/4, -z+3/4'
   'x+3/4, z+1/4, -y+1/2'
   '-x+1/4, -z+3/4, y+1/2'
   '-x+1/2, z+3/4, y+1/4'
   'x+1/2, -z+1/4, -y+3/4'
   '-x, -z, -y'
   'x, z, y'
   'x+1/4, -z+1/2, y+3/4'
   '-x+3/4, z+1/2, -y+1/4'
   'z+3/4, y+1/4, -x+1/2'
   '-z+1/4, -y+3/4, x+1/2'
   'z+1/4, -y+1/2, x+3/4'
   '-z+3/4, y+1/2, -x+1/4'
   '-z+1/2, y+3/4, x+1/4'
   'z+1/2, -y+1/4, -x+3/4'
   '-z, -y, -x'
   'z, y, x'
   'x, y+1/2, z+1/2'
   '-x, -y+1/2, -z+1/2'
   '-x+3/4, -y+3/4, z'
   'x+1/4, y+1/4, -z'
   '-x+1/4, y, -z+1/4'
   'x+3/4, -y, z+3/4'
   'x+1/2, -y+1/4, -z+3/4'
   '-x+1/2, y+3/4, z+1/4'
   'z, x+1/2, y+1/2'
   '-z, -x+1/2, -y+1/2'
   'z+1/2, -x+1/4, -y+3/4'
   '-z+1/2, x+3/4, y+1/4'
   '-z+3/4, -x+3/4, y'
   'z+1/4, x+1/4, -y'
   '-z+1/4, x, -y+1/4'
   'z+3/4, -x, y+3/4'
   'y, z+1/2, x+1/2'
   '-y, -z+1/2, -x+1/2'
   '-y+1/4, z, -x+1/4'
   'y+3/4, -z, x+3/4'
   'y+1/2, -z+1/4, -x+3/4'
   '-y+1/2, z+3/4, x+1/4'
   '-y+3/4, -z+3/4, x'
   'y+1/4, z+1/4, -x'
   'y+3/4, x+3/4, -z'
   '-y+1/4, -x+1/4, z'
   '-y, -x+1/2, -z+1/2'
   'y, x+1/2, z+1/2'
   'y+1/4, -x, z+1/4'
   '-y+3/4, x, -z+3/4'
   '-y+1/2, x+1/4, z+3/4'
   'y+1/2, -x+3/4, -z+1/4'
   'x+3/4, z+3/4, -y'
   '-x+1/4, -z+1/4, y'
   '-x+1/2, z+1/4, y+3/4'
   'x+1/2, -z+3/4, -y+1/4'
   '-x, -z+1/2, -y+1/2'
   'x, z+1/2, y+1/2'
   'x+1/4, -z, y+1/4'
   '-x+3/4, z, -y+3/4'
   'z+3/4, y+3/4, -x'
   '-z+1/4, -y+1/4, x'
   'z+1/4, -y, x+1/4'
   '-z+3/4, y, -x+3/4'
   '-z+1/2, y+1/4, x+3/4'
   'z+1/2, -y+3/4, -x+1/4'
   '-z, -y+1/2, -x+1/2'
   'z, y+1/2, x+1/2'
   'x+1/2, y, z+1/2'
   '-x+1/2, -y, -z+1/2'
   '-x+1/4, -y+1/4, z'
   'x+3/4, y+3/4, -z'
   '-x+3/4, y+1/2, -z+1/4'
   'x+1/4, -y+1/2, z+3/4'
   'x, -y+3/4, -z+3/4'
   '-x, y+1/4, z+1/4'
   'z+1/2, x, y+1/2'
   '-z+1/2, -x, -y+1/2'
   'z, -x+3/4, -y+3/4'
   '-z, x+1/4, y+1/4'
   '-z+1/4, -x+1/4, y'
   'z+3/4, x+3/4, -y'
   '-z+3/4, x+1/2, -y+1/4'
   'z+1/4, -x+1/2, y+3/4'
   'y+1/2, z, x+1/2'
   '-y+1/2, -z, -x+1/2'
   '-y+3/4, z+1/2, -x+1/4'
   'y+1/4, -z+1/2, x+3/4'
   'y, -z+3/4, -x+3/4'
   '-y, z+1/4, x+1/4'
   '-y+1/4, -z+1/4, x'
   'y+3/4, z+3/4, -x'
   'y+1/4, x+1/4, -z'
   '-y+3/4, -x+3/4, z'
   '-y+1/2, -x, -z+1/2'
   'y+1/2, x, z+1/2'
   'y+3/4, -x+1/2, z+1/4'
   '-y+1/4, x+1/2, -z+3/4'
   '-y, x+3/4, z+3/4'
   'y, -x+1/4, -z+1/4'
   'x+1/4, z+1/4, -y'
   '-x+3/4, -z+3/4, y'
   '-x, z+3/4, y+3/4'
   'x, -z+1/4, -y+1/4'
   '-x+1/2, -z, -y+1/2'
   'x+1/2, z, y+1/2'
   'x+3/4, -z+1/2, y+1/4'
   '-x+1/4, z+1/2, -y+3/4'
   'z+1/4, y+1/4, -x'
   '-z+3/4, -y+3/4, x'
   'z+3/4, -y+1/2, x+1/4'
   '-z+1/4, y+1/2, -x+3/4'
   '-z, y+3/4, x+3/4'
   'z, -y+1/4, -x+1/4'
   '-z+1/2, -y, -x+1/2'
   'z+1/2, y, x+1/2'
   'x+1/2, y+1/2, z'
   '-x+1/2, -y+1/2, -z'
   '-x+1/4, -y+3/4, z+1/2'
   'x+3/4, y+1/4, -z+1/2'
   '-x+3/4, y, -z+3/4'
   'x+1/4, -y, z+1/4'
   'x, -y+1/4, -z+1/4'
   '-x, y+3/4, z+3/4'
   'z+1/2, x+1/2, y'
   '-z+1/2, -x+1/2, -y'
   'z, -x+1/4, -y+1/4'
   '-z, x+3/4, y+3/4'
   '-z+1/4, -x+3/4, y+1/2'
   'z+3/4, x+1/4, -y+1/2'
   '-z+3/4, x, -y+3/4'
   'z+1/4, -x, y+1/4'
   'y+1/2, z+1/2, x'
   '-y+1/2, -z+1/2, -x'
   '-y+3/4, z, -x+3/4'
   'y+1/4, -z, x+1/4'
   'y, -z+1/4, -x+1/4'
   '-y, z+3/4, x+3/4'
   '-y+1/4, -z+3/4, x+1/2'
   'y+3/4, z+1/4, -x+1/2'
   'y+1/4, x+3/4, -z+1/2'
   '-y+3/4, -x+1/4, z+1/2'
   '-y+1/2, -x+1/2, -z'
   'y+1/2, x+1/2, z'
   'y+3/4, -x, z+3/4'
   '-y+1/4, x, -z+1/4'
   '-y, x+1/4, z+1/4'
   'y, -x+3/4, -z+3/4'
   'x+1/4, z+3/4, -y+1/2'
   '-x+3/4, -z+1/4, y+1/2'
   '-x, z+1/4, y+1/4'
   'x, -z+3/4, -y+3/4'
   '-x+1/2, -z+1/2, -y'
   'x+1/2, z+1/2, y'
   'x+3/4, -z, y+3/4'
   '-x+1/4, z, -y+1/4'
   'z+1/4, y+3/4, -x+1/2'
   '-z+3/4, -y+1/4, x+1/2'
   'z+3/4, -y, x+3/4'
   '-z+1/4, y, -x+1/4'
   '-z, y+1/4, x+1/4'
   'z, -y+3/4, -x+3/4'
   '-z+1/2, -y+1/2, -x'
   'z+1/2, y+1/2, x'

loop_
   _atom_site_label
   _atom_site_occupancy
   _atom_site_fract_x
   _atom_site_fract_y
   _atom_site_fract_z
   _atom_site_thermal_displace_type
   _atom_site_U_iso_or_equiv
   _atom_site_type_symbol
   FeA      1.0000  0.1250      0.1250       0.1250     Ueq  0.00521(6)  Fe
   FeB      0.9027  0.5000      0.5000       0.5000     Ueq  0.00638(6)  Fe
   NiB      0.0950  0.5000      0.5000       0.5000     Ueq  0.00638     Ni
   O        1.0     0.25507(7)  0.25507      0.25507    Ueq  0.00690(13) O

loop_
   _atom_site_aniso_label
   _atom_site_aniso_U_11
   _atom_site_aniso_U_22
   _atom_site_aniso_U_33
   _atom_site_aniso_U_12
   _atom_site_aniso_U_13
   _atom_site_aniso_U_23
   FeA   0.00521(6)    0.00521       0.00521       0.00000       0.00000       0.00000
   FeB   0.00638(6)    0.00638       0.00638       0.00048(5)    0.00048       0.00048
   NiB   0.00638       0.00638       0.00638       0.00048       0.00048       0.00048
   O     0.00689(12)   0.00689       0.00689      -0.00037(16)  -0.00037      -0.00037

loop_
   _atom_type_symbol
   _atom_type_oxidation_number
   _atom_type_number_in_cell
   _atom_type_scat_dispersion_real
   _atom_type_scat_dispersion_imag
   _atom_type_scat_source
   Fe 0 22.42 0.346  0.844 'International Tables Vol C Tables 4.2.6.8 and 6.1.1.1'
   Ni 0  1.51 0.339  1.112 'International Tables Vol C Tables 4.2.6.8 and 6.1.1.1'
   O  0 32.0  0.011  0.006 'International Tables Vol C Tables 4.2.6.8 and 6.1.1.1'

loop_
   _geom_bond_atom_site_label_1
   _geom_bond_atom_site_label_2
   _geom_bond_site_symmetry_2
   _geom_bond_distance
   _geom_bond_multiplicity
   FeA O  1_555 1.8899(6)  4
   FeB O 51_555 2.0555(6)  6
   NiB O 51_555 2.0555(6)  6

loop_
   _geom_angle_atom_site_label_1
   _geom_angle_atom_site_label_2
   _geom_angle_atom_site_label_3
   _geom_angle
  O  FeA O 109.47
  O  FeB O 180.00
  O  FeB O  92.40(2)
  O  FeB O  87.60(2)
  O  NiB O 180.00
  O  NiB O  92.40(2)
  O  NiB O  87.60(2)


# start Validation Reply Form
_vrf_PLAT902_ni02
;
PROBLEM: No (Interpretable) Reflections Found in FCF ....     Please Check 
RESPONSE: The authors did not use SHELX but ORFXLS-based software 
and therefore the file .fcf has not been embedded in this CIF file.
;
_vrf_PLAT021_ni02
;
PROBLEM: Ratio Unique / Expected Reflections too High ...      1.011       
RESPONSE: While diffraction intensity integrations had done with Mo K-alpha
radiation (alpha1+alpha2), peak positions were determined with Mo K-alpha-1. 
The device integrated diffraction intensity whenever the top of 
diffraction for alpha-1 was within the user-defined 2-theta range. 
;
_vrf_PLAT041_ni02
;
PROBLEM: Calc. and Reported SumFormula    Strings  Differ     Please Check 
RESPONSE: Calculated SumFormula was based on Z = 1. The target compound is 
a berthollide compound and Z = 8.
;
_vrf_PLAT077_ni02
;
PROBLEM: Unit-Cell Contains Non-integer Number of Atoms .     Please Check 
RESPONSE: The target compound is a berthollide compound.
;
_vrf_PLAT094_ni02
;
PROBLEM: Ratio of Maximum / Minimum Residual Density ....       2.46 Report
RESPONSE: Maximum residual density was found at Wyckoff position 8b with 
the highest site symmetry -43m in the structure. Residual density due to 
random experimental error tend to concentrate at special positions where 
symmetry elements locate/running through. This time main cause of errors 
was enhancement of weak diffraction intensities due to simultaneous 
diffraction.
This large residual vanishes when we set the threshold x in 
(|Fobs.max|-|Fobs.min|)/|Fobs.min| < x 
on data truncation, such as x = 0.05 in Okudera, H. (2000) Proc. 8th Int. 
Conf. Ferrites 2000 (ICF8) Kyoto 293-294). See the manuscript body text.
;
# end Validation Reply Form

#======================================================================

data_ni03

#==============================================================================
# SUBMISSION DETAILS
_publ_contact_author_name 'Hiroki Okudera'
_publ_contact_author_address
;
Course in Earth and Planetary Science, School of Geosciences and Civil 
Engineering, Kanazawa University, Kakuma-machi, 920-1192 Japan
;
_publ_contact_author_email 'okudera@staff.kanazawa-u.ac.jp'
_publ_contact_author_fax '+81-76-264-6545'
_publ_contact_author_phone '+81-76-264-6525'

_publ_contact_letter
;?
;

_publ_requested_journal 'Acta Cryst. B'
_publ_requested_category FA

#==============================================================================

# TITLE AND AUTHOR LIST

_publ_section_title
;
Disappearance of a peculiar phonon in high temperature phase of 
magnetite with substitution of Fe2+ by Ni2+ and Mn2+
;
_publ_section_title_footnote
;?
;
# The loop structure below should contain the names and addresses of all 
# authors, in the required order of publication. Repeat as necessary.

loop_
_publ_author_name
_publ_author_address
_publ_author_footnote
_publ_author_email
'Kitamura, Takumi'
;
Graduate School of Natural Science and Technology, Kanazawa University,
Kakuma-machi, Kanazawa 920-1192, Japan
;
.
;
jrtarzan66711@yahoo.co.jp
;
'Niimi, Takahiro'
;
Graduate School of Natural Science and Technology, Kanazawa University,
Kakuma-machi, Kanazawa 920-1192, Japan
;
.
;
niimi_takahiro@kyoritsu-kcm.co.jp 
;
'Okudera, Hiroki'
;
Course in Earth and Planetary Science, School of Geosciences and Civil 
Engineering, Kanazawa University, Kakuma-machi, 920-1192 Japan
;
.
;
okudera@staff.kanazawa-u.ac.jp
;
#==============================================================================

# CHEMICAL DATA

_pd_phase_name                         'ni03'
_chemical_compound_source              'synthetic'
_chemical_formula_sum                  'Fe2.708 Ni0.289 O4'
_chemical_formula_structural           'Fe2.708 Ni0.289 O4'
_chemical_formula_weight                232.19

#==============================================================================

# Crystal data

_exptl_crystal_description        'sphere'
_exptl_crystal_colour             'black'
_exptl_crystal_size_rad                0.07
_exptl_crystal_size_min                0.14
_exptl_crystal_size_mid                0.14
_exptl_crystal_size_max                0.14
_exptl_crystal_F_000                   884.00
_exptl_crystal_density_diffrn          5.237
_exptl_absorpt_coefficient_mu          14.794
_exptl_absorpt_correction_type         'sphere'
_exptl_absorpt_correction_T_min        0.0085
_exptl_absorpt_correction_T_max        0.0099
_exptl_absorpt_process_details   'spherical absorption correction'

_cell_measurement_temperature          294
_cell_measurement_theta_min            35.89
_cell_measurement_theta_max            35.89
_cell_measurement_reflns_used          8
_computing_cell_refinement      'Rigaku Control software, corrected with Si'

_cell_length_a                         8.3826(6)
_cell_length_b                         8.3826(6)
_cell_length_c                         8.3826(6)
_cell_angle_alpha                      90
_cell_angle_beta                       90
_cell_angle_gamma                      90
_cell_volume                           589.03(12)
_cell_formula_units_Z                  8
_symmetry_cell_setting                 'cubic'
_symmetry_space_group_name_H-M         'F d -3 m:2'
_symmetry_space_group_name_Hall        '-F 4vw 2vw 3'
_space_group_IT_number                 227

_diffrn_measurement_device_type        'Rigaku AFC5S diffractometer'
_diffrn_radiation_wavelength           0.71069
_diffrn_radiation_type                 Mo-K\a
_diffrn_radiation_source               'X-ray tube, 50kV 25mA'
_diffrn_radiation_monochromator        'graphite (002)'
_diffrn_measurement_method             'integrated with \v/2\q scans'
_diffrn_ambient_temperature          294
_diffrn_standards_number               3
_diffrn_standards_interval_count     200
_diffrn_standards_decay_%              0
_diffrn_reflns_theta_min               4.20
_diffrn_reflns_theta_max               49.60
_diffrn_measured_fraction_theta_max    1.0
_diffrn_reflns_theta_full              50.00
_diffrn_measured_fraction_theta_full   1.0
_diffrn_reflns_limit_h_min            -18
_diffrn_reflns_limit_k_min            -18
_diffrn_reflns_limit_l_min            -18
_diffrn_reflns_limit_h_max             18
_diffrn_reflns_limit_k_max             18
_diffrn_reflns_limit_l_max             18
_diffrn_reflns_number                1562
_diffrn_reflns_av_R_equivalents        0.0218

_reflns_number_total                  180
_reflns_observed_criterion         F>3u(F)
_reflns_number_gt                     137
_reflns_threshold_expression
'|F-ave|>3u(F-ave) & (|Fobs.max|-|Fobs.min|)/|Fobs.min| < 0.5 among equivalents'

_computing_data_collection        'AFC-5S control'
_computing_structure_refinement   'LSGCEX (Kihara, 1990)'
_computing_data_reduction         'AFCPHI, SORT6 (parts of LSGCEX)'
_computing_molecular_graphics     'VESTA (Momma & Izumi, 2011)'
_computing_publication_material   'none'

_refine_ls_weighting_scheme      'sigma'
_refine_ls_weighting_details     'weight proportional to sigma^-2^'
_refine_ls_extinction_coef             0.310(10)
_refine_ls_extinction_method    'B-C type 1 Gaussian isotropic'
_refine_ls_number_reflns             137


_refine_ls_matrix_type              full
_refine_ls_structure_factor_coef       F
_refine_ls_number_restraints           0
_refine_ls_number_constraints          0
_refine_ls_number_parameters           8
_refine_ls_R_factor_gt                 0.013
_refine_ls_wR_factor_ref               0.015
_refine_ls_goodness_of_fit_ref         1.534
# delta-rho min and max after final ls
_refine_diff_density_max               1.52
_refine_diff_density_min              -0.48
_refine_ls_shift/su_max                0

#=============================================================================

# ATOMIC COORDINATES AND DISPLACEMENT PARAMETERS

loop_
_space_group_symop_operation_xyz
   'x, y, z'
   '-x, -y, -z'
   '-x+3/4, -y+1/4, z+1/2'
   'x+1/4, y+3/4, -z+1/2'
   '-x+1/4, y+1/2, -z+3/4'
   'x+3/4, -y+1/2, z+1/4'
   'x+1/2, -y+3/4, -z+1/4'
   '-x+1/2, y+1/4, z+3/4'
   'z, x, y'
   '-z, -x, -y'
   'z+1/2, -x+3/4, -y+1/4'
   '-z+1/2, x+1/4, y+3/4'
   '-z+3/4, -x+1/4, y+1/2'
   'z+1/4, x+3/4, -y+1/2'
   '-z+1/4, x+1/2, -y+3/4'
   'z+3/4, -x+1/2, y+1/4'
   'y, z, x'
   '-y, -z, -x'
   '-y+1/4, z+1/2, -x+3/4'
   'y+3/4, -z+1/2, x+1/4'
   'y+1/2, -z+3/4, -x+1/4'
   '-y+1/2, z+1/4, x+3/4'
   '-y+3/4, -z+1/4, x+1/2'
   'y+1/4, z+3/4, -x+1/2'
   'y+3/4, x+1/4, -z+1/2'
   '-y+1/4, -x+3/4, z+1/2'
   '-y, -x, -z'
   'y, x, z'
   'y+1/4, -x+1/2, z+3/4'
   '-y+3/4, x+1/2, -z+1/4'
   '-y+1/2, x+3/4, z+1/4'
   'y+1/2, -x+1/4, -z+3/4'
   'x+3/4, z+1/4, -y+1/2'
   '-x+1/4, -z+3/4, y+1/2'
   '-x+1/2, z+3/4, y+1/4'
   'x+1/2, -z+1/4, -y+3/4'
   '-x, -z, -y'
   'x, z, y'
   'x+1/4, -z+1/2, y+3/4'
   '-x+3/4, z+1/2, -y+1/4'
   'z+3/4, y+1/4, -x+1/2'
   '-z+1/4, -y+3/4, x+1/2'
   'z+1/4, -y+1/2, x+3/4'
   '-z+3/4, y+1/2, -x+1/4'
   '-z+1/2, y+3/4, x+1/4'
   'z+1/2, -y+1/4, -x+3/4'
   '-z, -y, -x'
   'z, y, x'
   'x, y+1/2, z+1/2'
   '-x, -y+1/2, -z+1/2'
   '-x+3/4, -y+3/4, z'
   'x+1/4, y+1/4, -z'
   '-x+1/4, y, -z+1/4'
   'x+3/4, -y, z+3/4'
   'x+1/2, -y+1/4, -z+3/4'
   '-x+1/2, y+3/4, z+1/4'
   'z, x+1/2, y+1/2'
   '-z, -x+1/2, -y+1/2'
   'z+1/2, -x+1/4, -y+3/4'
   '-z+1/2, x+3/4, y+1/4'
   '-z+3/4, -x+3/4, y'
   'z+1/4, x+1/4, -y'
   '-z+1/4, x, -y+1/4'
   'z+3/4, -x, y+3/4'
   'y, z+1/2, x+1/2'
   '-y, -z+1/2, -x+1/2'
   '-y+1/4, z, -x+1/4'
   'y+3/4, -z, x+3/4'
   'y+1/2, -z+1/4, -x+3/4'
   '-y+1/2, z+3/4, x+1/4'
   '-y+3/4, -z+3/4, x'
   'y+1/4, z+1/4, -x'
   'y+3/4, x+3/4, -z'
   '-y+1/4, -x+1/4, z'
   '-y, -x+1/2, -z+1/2'
   'y, x+1/2, z+1/2'
   'y+1/4, -x, z+1/4'
   '-y+3/4, x, -z+3/4'
   '-y+1/2, x+1/4, z+3/4'
   'y+1/2, -x+3/4, -z+1/4'
   'x+3/4, z+3/4, -y'
   '-x+1/4, -z+1/4, y'
   '-x+1/2, z+1/4, y+3/4'
   'x+1/2, -z+3/4, -y+1/4'
   '-x, -z+1/2, -y+1/2'
   'x, z+1/2, y+1/2'
   'x+1/4, -z, y+1/4'
   '-x+3/4, z, -y+3/4'
   'z+3/4, y+3/4, -x'
   '-z+1/4, -y+1/4, x'
   'z+1/4, -y, x+1/4'
   '-z+3/4, y, -x+3/4'
   '-z+1/2, y+1/4, x+3/4'
   'z+1/2, -y+3/4, -x+1/4'
   '-z, -y+1/2, -x+1/2'
   'z, y+1/2, x+1/2'
   'x+1/2, y, z+1/2'
   '-x+1/2, -y, -z+1/2'
   '-x+1/4, -y+1/4, z'
   'x+3/4, y+3/4, -z'
   '-x+3/4, y+1/2, -z+1/4'
   'x+1/4, -y+1/2, z+3/4'
   'x, -y+3/4, -z+3/4'
   '-x, y+1/4, z+1/4'
   'z+1/2, x, y+1/2'
   '-z+1/2, -x, -y+1/2'
   'z, -x+3/4, -y+3/4'
   '-z, x+1/4, y+1/4'
   '-z+1/4, -x+1/4, y'
   'z+3/4, x+3/4, -y'
   '-z+3/4, x+1/2, -y+1/4'
   'z+1/4, -x+1/2, y+3/4'
   'y+1/2, z, x+1/2'
   '-y+1/2, -z, -x+1/2'
   '-y+3/4, z+1/2, -x+1/4'
   'y+1/4, -z+1/2, x+3/4'
   'y, -z+3/4, -x+3/4'
   '-y, z+1/4, x+1/4'
   '-y+1/4, -z+1/4, x'
   'y+3/4, z+3/4, -x'
   'y+1/4, x+1/4, -z'
   '-y+3/4, -x+3/4, z'
   '-y+1/2, -x, -z+1/2'
   'y+1/2, x, z+1/2'
   'y+3/4, -x+1/2, z+1/4'
   '-y+1/4, x+1/2, -z+3/4'
   '-y, x+3/4, z+3/4'
   'y, -x+1/4, -z+1/4'
   'x+1/4, z+1/4, -y'
   '-x+3/4, -z+3/4, y'
   '-x, z+3/4, y+3/4'
   'x, -z+1/4, -y+1/4'
   '-x+1/2, -z, -y+1/2'
   'x+1/2, z, y+1/2'
   'x+3/4, -z+1/2, y+1/4'
   '-x+1/4, z+1/2, -y+3/4'
   'z+1/4, y+1/4, -x'
   '-z+3/4, -y+3/4, x'
   'z+3/4, -y+1/2, x+1/4'
   '-z+1/4, y+1/2, -x+3/4'
   '-z, y+3/4, x+3/4'
   'z, -y+1/4, -x+1/4'
   '-z+1/2, -y, -x+1/2'
   'z+1/2, y, x+1/2'
   'x+1/2, y+1/2, z'
   '-x+1/2, -y+1/2, -z'
   '-x+1/4, -y+3/4, z+1/2'
   'x+3/4, y+1/4, -z+1/2'
   '-x+3/4, y, -z+3/4'
   'x+1/4, -y, z+1/4'
   'x, -y+1/4, -z+1/4'
   '-x, y+3/4, z+3/4'
   'z+1/2, x+1/2, y'
   '-z+1/2, -x+1/2, -y'
   'z, -x+1/4, -y+1/4'
   '-z, x+3/4, y+3/4'
   '-z+1/4, -x+3/4, y+1/2'
   'z+3/4, x+1/4, -y+1/2'
   '-z+3/4, x, -y+3/4'
   'z+1/4, -x, y+1/4'
   'y+1/2, z+1/2, x'
   '-y+1/2, -z+1/2, -x'
   '-y+3/4, z, -x+3/4'
   'y+1/4, -z, x+1/4'
   'y, -z+1/4, -x+1/4'
   '-y, z+3/4, x+3/4'
   '-y+1/4, -z+3/4, x+1/2'
   'y+3/4, z+1/4, -x+1/2'
   'y+1/4, x+3/4, -z+1/2'
   '-y+3/4, -x+1/4, z+1/2'
   '-y+1/2, -x+1/2, -z'
   'y+1/2, x+1/2, z'
   'y+3/4, -x, z+3/4'
   '-y+1/4, x, -z+1/4'
   '-y, x+1/4, z+1/4'
   'y, -x+3/4, -z+3/4'
   'x+1/4, z+3/4, -y+1/2'
   '-x+3/4, -z+1/4, y+1/2'
   '-x, z+1/4, y+1/4'
   'x, -z+3/4, -y+3/4'
   '-x+1/2, -z+1/2, -y'
   'x+1/2, z+1/2, y'
   'x+3/4, -z, y+3/4'
   '-x+1/4, z, -y+1/4'
   'z+1/4, y+3/4, -x+1/2'
   '-z+3/4, -y+1/4, x+1/2'
   'z+3/4, -y, x+3/4'
   '-z+1/4, y, -x+1/4'
   '-z, y+1/4, x+1/4'
   'z, -y+3/4, -x+3/4'
   '-z+1/2, -y+1/2, -x'
   'z+1/2, y+1/2, x'

loop_
   _atom_site_label
   _atom_site_occupancy
   _atom_site_fract_x
   _atom_site_fract_y
   _atom_site_fract_z
   _atom_site_thermal_displace_type
   _atom_site_U_iso_or_equiv
   _atom_site_type_symbol
   FeA      1.0000  0.1250      0.1250       0.1250     Ueq  0.00524(7)  Fe
   FeB      0.8540  0.5000      0.5000       0.5000     Ueq  0.00622(7)  Fe
   NiB      0.1445  0.5000      0.5000       0.5000     Ueq  0.00622     Ni
   O        1.0     0.25520(7)  0.25520      0.25520    Ueq  0.00697(14) O

loop_
   _atom_site_aniso_label
   _atom_site_aniso_U_11
   _atom_site_aniso_U_22
   _atom_site_aniso_U_33
   _atom_site_aniso_U_12
   _atom_site_aniso_U_13
   _atom_site_aniso_U_23
   FeA   0.00524(7)    0.00524       0.00524       0.00000       0.00000       0.00000
   FeB   0.00622(7)    0.00622       0.00622       0.00041(5)    0.00041       0.00041
   NiB   0.00622       0.00622       0.00622       0.00041       0.00041       0.00041
   O     0.00697(14)   0.00697       0.00697      -0.00057(16)  -0.00057      -0.00057

loop_
   _atom_type_symbol
   _atom_type_oxidation_number
   _atom_type_number_in_cell
   _atom_type_scat_dispersion_real
   _atom_type_scat_dispersion_imag
   _atom_type_scat_source
   Fe 0 21.66 0.346  0.844 'International Tables Vol C Tables 4.2.6.8 and 6.1.1.1'
   Ni 0  2.32 0.339  1.112 'International Tables Vol C Tables 4.2.6.8 and 6.1.1.1'
   O  0 32.0  0.011  0.006 'International Tables Vol C Tables 4.2.6.8 and 6.1.1.1'

loop_
   _geom_bond_atom_site_label_1
   _geom_bond_atom_site_label_2
   _geom_bond_site_symmetry_2
   _geom_bond_distance
   _geom_bond_multiplicity
   FeA O  1_555 1.8903(6)  4
   FeB O 51_555 2.0530(6)  6
   NiB O 51_555 2.0530(6)  6

loop_
   _geom_angle_atom_site_label_1
   _geom_angle_atom_site_label_2
   _geom_angle_atom_site_label_3
   _geom_angle
  O  FeA O 109.47
  O  FeB O 180.00
  O  FeB O  92.46(2)
  O  FeB O  87.54(2)
  O  NiB O 180.00
  O  NiB O  92.46(2)
  O  NiB O  87.54(2)


# start Validation Reply Form
_vrf_PLAT902_ni03
;
PROBLEM: No (Interpretable) Reflections Found in FCF ....     Please Check 
RESPONSE: The authors did not use SHELX but ORFXLS-based software 
and therefore the file .fcf has not been embedded in this CIF file.
;
_vrf_PLAT021_ni03
;
PROBLEM: Ratio Unique / Expected Reflections too High ...      1.034       
RESPONSE: While diffraction intensity integrations had done with Mo K-alpha
radiation (alpha1+alpha2), peak positions were determined with Mo K-alpha-1. 
The device integrated diffraction intensity whenever the top of 
diffraction for alpha-1 was within the user-defined 2-theta range. 
;
_vrf_PLAT041_ni03
;
PROBLEM: Calc. and Reported SumFormula    Strings  Differ     Please Check 
RESPONSE: Calculated SumFormula was based on Z = 1. The target compound is 
a berthollide compound and Z = 8.
;
_vrf_PLAT077_ni03
;
PROBLEM: Unit-Cell Contains Non-integer Number of Atoms .     Please Check 
RESPONSE: The target compound is a berthollide compound.
;
_vrf_PLAT094_ni03
;
PROBLEM: Ratio of Maximum / Minimum Residual Density ....       3.17 Report
RESPONSE: Maximum residual density was found at Wyckoff position 8b with 
the highest site symmetry -43m in the structure. Residual density due to 
random experimental error tend to concentrate at special positions where 
symmetry elements locate/running through. This time main cause of errors 
was enhancement of weak diffraction intensities due to simultaneous 
diffraction.
This large residual vanishes when we set the threshold x in 
(|Fobs.max|-|Fobs.min|)/|Fobs.min| < x 
on data truncation, such as x = 0.05 in Okudera, H. (2000) Proc. 8th Int. 
Conf. Ferrites 2000 (ICF8) Kyoto 293-294). See the manuscript body text.
;
# end Validation Reply Form

#======================================================================

data_ni04

#==============================================================================
# SUBMISSION DETAILS
_publ_contact_author_name 'Hiroki Okudera'
_publ_contact_author_address
;
Course in Earth and Planetary Science, School of Geosciences and Civil 
Engineering, Kanazawa University, Kakuma-machi, 920-1192 Japan
;
_publ_contact_author_email 'okudera@staff.kanazawa-u.ac.jp'
_publ_contact_author_fax '+81-76-264-6545'
_publ_contact_author_phone '+81-76-264-6525'

_publ_contact_letter
;?
;

_publ_requested_journal 'Acta Cryst. B'
_publ_requested_category FA

#==============================================================================

# TITLE AND AUTHOR LIST

_publ_section_title
;
Disappearance of a peculiar phonon in high temperature phase of 
magnetite with substitution of Fe2+ by Ni2+ and Mn2+
;
_publ_section_title_footnote
;?
;
# The loop structure below should contain the names and addresses of all 
# authors, in the required order of publication. Repeat as necessary.

loop_
_publ_author_name
_publ_author_address
_publ_author_footnote
_publ_author_email
'Kitamura, Takumi'
;
Graduate School of Natural Science and Technology, Kanazawa University,
Kakuma-machi, Kanazawa 920-1192, Japan
;
.
;
jrtarzan66711@yahoo.co.jp
;
'Niimi, Takahiro'
;
Graduate School of Natural Science and Technology, Kanazawa University,
Kakuma-machi, Kanazawa 920-1192, Japan
;
.
;
niimi_takahiro@kyoritsu-kcm.co.jp 
;
'Okudera, Hiroki'
;
Course in Earth and Planetary Science, School of Geosciences and Civil 
Engineering, Kanazawa University, Kakuma-machi, 920-1192 Japan
;
.
;
okudera@staff.kanazawa-u.ac.jp
;
#==============================================================================

# CHEMICAL DATA

_pd_phase_name                         'ni04'
_chemical_compound_source              'synthetic'
_chemical_formula_sum                  'Fe2.608 Ni0.382 O4'
_chemical_formula_structural           'Fe2.608 Ni0.382 O4'
_chemical_formula_weight                232.06

#==============================================================================

# Crystal data

_exptl_crystal_description        'sphere'
_exptl_crystal_colour             'black'
_exptl_crystal_size_rad                0.07
_exptl_crystal_size_min                0.14
_exptl_crystal_size_mid                0.14
_exptl_crystal_size_max                0.14
_exptl_crystal_F_000                   884.03
_exptl_crystal_density_diffrn          5.244
_exptl_absorpt_coefficient_mu          14.928
_exptl_absorpt_correction_type         'sphere'
_exptl_absorpt_correction_T_min        0.0085
_exptl_absorpt_correction_T_max        0.0099
_exptl_absorpt_process_details   'spherical absorption correction'

_cell_measurement_temperature          294
_cell_measurement_theta_min            35.92
_cell_measurement_theta_max            35.92
_cell_measurement_reflns_used          8
_computing_cell_refinement      'Rigaku Control software, corrected with Si'

_cell_length_a                         8.3770(4)
_cell_length_b                         8.3770(4)
_cell_length_c                         8.3770(4)
_cell_angle_alpha                      90
_cell_angle_beta                       90
_cell_angle_gamma                      90
_cell_volume                           587.85(8)
_cell_formula_units_Z                  8
_symmetry_cell_setting                 'cubic'
_symmetry_space_group_name_H-M         'F d -3 m:2'
_symmetry_space_group_name_Hall        '-F 4vw 2vw 3'
_space_group_IT_number                 227

_diffrn_measurement_device_type        'Rigaku AFC5S diffractometer'
_diffrn_radiation_wavelength           0.71069
_diffrn_radiation_type                 Mo-K\a
_diffrn_radiation_source               'X-ray tube, 50kV 25mA'
_diffrn_radiation_monochromator        'graphite (002)'
_diffrn_measurement_method             'integrated with \v/2\q scans'
_diffrn_ambient_temperature          294
_diffrn_standards_number               3
_diffrn_standards_interval_count     200
_diffrn_standards_decay_%              0
_diffrn_reflns_theta_min               4.20
_diffrn_reflns_theta_max               49.65
_diffrn_measured_fraction_theta_max    1.0
_diffrn_reflns_theta_full              50.00
_diffrn_measured_fraction_theta_full   1.0
_diffrn_reflns_limit_h_min            -18
_diffrn_reflns_limit_k_min            -18
_diffrn_reflns_limit_l_min            -18
_diffrn_reflns_limit_h_max             18
_diffrn_reflns_limit_k_max             18
_diffrn_reflns_limit_l_max             18
_diffrn_reflns_number                1562
_diffrn_reflns_av_R_equivalents        0.0218

_reflns_number_total                  180
_reflns_observed_criterion         F>3u(F)
_reflns_number_gt                     136
_reflns_threshold_expression
'|F-ave|>3u(F-ave) & (|Fobs.max|-|Fobs.min|)/|Fobs.min| < 0.5 among equivalents'

_computing_data_collection        'AFC-5S control'
_computing_structure_refinement   'LSGCEX (Kihara, 1990)'
_computing_data_reduction         'AFCPHI, SORT6 (parts of LSGCEX)'
_computing_molecular_graphics     'VESTA (Momma & Izumi, 2011)'
_computing_publication_material   'none'

_refine_ls_weighting_scheme      'sigma'
_refine_ls_weighting_details     'weight proportional to sigma^-2^'
_refine_ls_extinction_coef             0.180(9)
_refine_ls_extinction_method    'B-C type 1 Gaussian isotropic'
_refine_ls_number_reflns             136


_refine_ls_matrix_type              full
_refine_ls_structure_factor_coef       F
_refine_ls_number_restraints           0
_refine_ls_number_constraints          0
_refine_ls_number_parameters           8
_refine_ls_R_factor_gt                 0.013
_refine_ls_wR_factor_ref               0.017
_refine_ls_goodness_of_fit_ref         1.734
# delta-rho min and max after final ls
_refine_diff_density_max               1.78
_refine_diff_density_min              -0.78
_refine_ls_shift/su_max                0

#=============================================================================

# ATOMIC COORDINATES AND DISPLACEMENT PARAMETERS

loop_
_space_group_symop_operation_xyz
   'x, y, z'
   '-x, -y, -z'
   '-x+3/4, -y+1/4, z+1/2'
   'x+1/4, y+3/4, -z+1/2'
   '-x+1/4, y+1/2, -z+3/4'
   'x+3/4, -y+1/2, z+1/4'
   'x+1/2, -y+3/4, -z+1/4'
   '-x+1/2, y+1/4, z+3/4'
   'z, x, y'
   '-z, -x, -y'
   'z+1/2, -x+3/4, -y+1/4'
   '-z+1/2, x+1/4, y+3/4'
   '-z+3/4, -x+1/4, y+1/2'
   'z+1/4, x+3/4, -y+1/2'
   '-z+1/4, x+1/2, -y+3/4'
   'z+3/4, -x+1/2, y+1/4'
   'y, z, x'
   '-y, -z, -x'
   '-y+1/4, z+1/2, -x+3/4'
   'y+3/4, -z+1/2, x+1/4'
   'y+1/2, -z+3/4, -x+1/4'
   '-y+1/2, z+1/4, x+3/4'
   '-y+3/4, -z+1/4, x+1/2'
   'y+1/4, z+3/4, -x+1/2'
   'y+3/4, x+1/4, -z+1/2'
   '-y+1/4, -x+3/4, z+1/2'
   '-y, -x, -z'
   'y, x, z'
   'y+1/4, -x+1/2, z+3/4'
   '-y+3/4, x+1/2, -z+1/4'
   '-y+1/2, x+3/4, z+1/4'
   'y+1/2, -x+1/4, -z+3/4'
   'x+3/4, z+1/4, -y+1/2'
   '-x+1/4, -z+3/4, y+1/2'
   '-x+1/2, z+3/4, y+1/4'
   'x+1/2, -z+1/4, -y+3/4'
   '-x, -z, -y'
   'x, z, y'
   'x+1/4, -z+1/2, y+3/4'
   '-x+3/4, z+1/2, -y+1/4'
   'z+3/4, y+1/4, -x+1/2'
   '-z+1/4, -y+3/4, x+1/2'
   'z+1/4, -y+1/2, x+3/4'
   '-z+3/4, y+1/2, -x+1/4'
   '-z+1/2, y+3/4, x+1/4'
   'z+1/2, -y+1/4, -x+3/4'
   '-z, -y, -x'
   'z, y, x'
   'x, y+1/2, z+1/2'
   '-x, -y+1/2, -z+1/2'
   '-x+3/4, -y+3/4, z'
   'x+1/4, y+1/4, -z'
   '-x+1/4, y, -z+1/4'
   'x+3/4, -y, z+3/4'
   'x+1/2, -y+1/4, -z+3/4'
   '-x+1/2, y+3/4, z+1/4'
   'z, x+1/2, y+1/2'
   '-z, -x+1/2, -y+1/2'
   'z+1/2, -x+1/4, -y+3/4'
   '-z+1/2, x+3/4, y+1/4'
   '-z+3/4, -x+3/4, y'
   'z+1/4, x+1/4, -y'
   '-z+1/4, x, -y+1/4'
   'z+3/4, -x, y+3/4'
   'y, z+1/2, x+1/2'
   '-y, -z+1/2, -x+1/2'
   '-y+1/4, z, -x+1/4'
   'y+3/4, -z, x+3/4'
   'y+1/2, -z+1/4, -x+3/4'
   '-y+1/2, z+3/4, x+1/4'
   '-y+3/4, -z+3/4, x'
   'y+1/4, z+1/4, -x'
   'y+3/4, x+3/4, -z'
   '-y+1/4, -x+1/4, z'
   '-y, -x+1/2, -z+1/2'
   'y, x+1/2, z+1/2'
   'y+1/4, -x, z+1/4'
   '-y+3/4, x, -z+3/4'
   '-y+1/2, x+1/4, z+3/4'
   'y+1/2, -x+3/4, -z+1/4'
   'x+3/4, z+3/4, -y'
   '-x+1/4, -z+1/4, y'
   '-x+1/2, z+1/4, y+3/4'
   'x+1/2, -z+3/4, -y+1/4'
   '-x, -z+1/2, -y+1/2'
   'x, z+1/2, y+1/2'
   'x+1/4, -z, y+1/4'
   '-x+3/4, z, -y+3/4'
   'z+3/4, y+3/4, -x'
   '-z+1/4, -y+1/4, x'
   'z+1/4, -y, x+1/4'
   '-z+3/4, y, -x+3/4'
   '-z+1/2, y+1/4, x+3/4'
   'z+1/2, -y+3/4, -x+1/4'
   '-z, -y+1/2, -x+1/2'
   'z, y+1/2, x+1/2'
   'x+1/2, y, z+1/2'
   '-x+1/2, -y, -z+1/2'
   '-x+1/4, -y+1/4, z'
   'x+3/4, y+3/4, -z'
   '-x+3/4, y+1/2, -z+1/4'
   'x+1/4, -y+1/2, z+3/4'
   'x, -y+3/4, -z+3/4'
   '-x, y+1/4, z+1/4'
   'z+1/2, x, y+1/2'
   '-z+1/2, -x, -y+1/2'
   'z, -x+3/4, -y+3/4'
   '-z, x+1/4, y+1/4'
   '-z+1/4, -x+1/4, y'
   'z+3/4, x+3/4, -y'
   '-z+3/4, x+1/2, -y+1/4'
   'z+1/4, -x+1/2, y+3/4'
   'y+1/2, z, x+1/2'
   '-y+1/2, -z, -x+1/2'
   '-y+3/4, z+1/2, -x+1/4'
   'y+1/4, -z+1/2, x+3/4'
   'y, -z+3/4, -x+3/4'
   '-y, z+1/4, x+1/4'
   '-y+1/4, -z+1/4, x'
   'y+3/4, z+3/4, -x'
   'y+1/4, x+1/4, -z'
   '-y+3/4, -x+3/4, z'
   '-y+1/2, -x, -z+1/2'
   'y+1/2, x, z+1/2'
   'y+3/4, -x+1/2, z+1/4'
   '-y+1/4, x+1/2, -z+3/4'
   '-y, x+3/4, z+3/4'
   'y, -x+1/4, -z+1/4'
   'x+1/4, z+1/4, -y'
   '-x+3/4, -z+3/4, y'
   '-x, z+3/4, y+3/4'
   'x, -z+1/4, -y+1/4'
   '-x+1/2, -z, -y+1/2'
   'x+1/2, z, y+1/2'
   'x+3/4, -z+1/2, y+1/4'
   '-x+1/4, z+1/2, -y+3/4'
   'z+1/4, y+1/4, -x'
   '-z+3/4, -y+3/4, x'
   'z+3/4, -y+1/2, x+1/4'
   '-z+1/4, y+1/2, -x+3/4'
   '-z, y+3/4, x+3/4'
   'z, -y+1/4, -x+1/4'
   '-z+1/2, -y, -x+1/2'
   'z+1/2, y, x+1/2'
   'x+1/2, y+1/2, z'
   '-x+1/2, -y+1/2, -z'
   '-x+1/4, -y+3/4, z+1/2'
   'x+3/4, y+1/4, -z+1/2'
   '-x+3/4, y, -z+3/4'
   'x+1/4, -y, z+1/4'
   'x, -y+1/4, -z+1/4'
   '-x, y+3/4, z+3/4'
   'z+1/2, x+1/2, y'
   '-z+1/2, -x+1/2, -y'
   'z, -x+1/4, -y+1/4'
   '-z, x+3/4, y+3/4'
   '-z+1/4, -x+3/4, y+1/2'
   'z+3/4, x+1/4, -y+1/2'
   '-z+3/4, x, -y+3/4'
   'z+1/4, -x, y+1/4'
   'y+1/2, z+1/2, x'
   '-y+1/2, -z+1/2, -x'
   '-y+3/4, z, -x+3/4'
   'y+1/4, -z, x+1/4'
   'y, -z+1/4, -x+1/4'
   '-y, z+3/4, x+3/4'
   '-y+1/4, -z+3/4, x+1/2'
   'y+3/4, z+1/4, -x+1/2'
   'y+1/4, x+3/4, -z+1/2'
   '-y+3/4, -x+1/4, z+1/2'
   '-y+1/2, -x+1/2, -z'
   'y+1/2, x+1/2, z'
   'y+3/4, -x, z+3/4'
   '-y+1/4, x, -z+1/4'
   '-y, x+1/4, z+1/4'
   'y, -x+3/4, -z+3/4'
   'x+1/4, z+3/4, -y+1/2'
   '-x+3/4, -z+1/4, y+1/2'
   '-x, z+1/4, y+1/4'
   'x, -z+3/4, -y+3/4'
   '-x+1/2, -z+1/2, -y'
   'x+1/2, z+1/2, y'
   'x+3/4, -z, y+3/4'
   '-x+1/4, z, -y+1/4'
   'z+1/4, y+3/4, -x+1/2'
   '-z+3/4, -y+1/4, x+1/2'
   'z+3/4, -y, x+3/4'
   '-z+1/4, y, -x+1/4'
   '-z, y+1/4, x+1/4'
   'z, -y+3/4, -x+3/4'
   '-z+1/2, -y+1/2, -x'
   'z+1/2, y+1/2, x'

loop_
   _atom_site_label
   _atom_site_occupancy
   _atom_site_fract_x
   _atom_site_fract_y
   _atom_site_fract_z
   _atom_site_thermal_displace_type
   _atom_site_U_iso_or_equiv
   _atom_site_type_symbol
   FeA      1.0000  0.1250      0.1250       0.1250     Ueq  0.00544(8)  Fe
   FeB      0.8040  0.5000      0.5000       0.5000     Ueq  0.00616(8)  Fe
   NiB      0.1910  0.5000      0.5000       0.5000     Ueq  0.00616     Ni
   O        1.0     0.25510(8)  0.25510      0.25510    Ueq  0.00704(16) O

loop_
   _atom_site_aniso_label
   _atom_site_aniso_U_11
   _atom_site_aniso_U_22
   _atom_site_aniso_U_33
   _atom_site_aniso_U_12
   _atom_site_aniso_U_13
   _atom_site_aniso_U_23
   FeA   0.00544(7)    0.00544       0.00544       0.00000       0.00000       0.00000
   FeB   0.00616(7)    0.00616       0.00616       0.00028(5)    0.00028       0.00028
   NiB   0.00616       0.00616       0.00616       0.00028       0.00028       0.00028
   O     0.00704(16)   0.00704       0.00704      -0.00044(19)  -0.00044      -0.00044

loop_
   _atom_type_symbol
   _atom_type_oxidation_number
   _atom_type_number_in_cell
   _atom_type_scat_dispersion_real
   _atom_type_scat_dispersion_imag
   _atom_type_scat_source
   Fe 0 20.90 0.346  0.844 'International Tables Vol C Tables 4.2.6.8 and 6.1.1.1'
   Ni 0  3.03 0.339  1.112 'International Tables Vol C Tables 4.2.6.8 and 6.1.1.1'
   O  0 32.0  0.011  0.006 'International Tables Vol C Tables 4.2.6.8 and 6.1.1.1'

loop_
   _geom_bond_atom_site_label_1
   _geom_bond_atom_site_label_2
   _geom_bond_site_symmetry_2
   _geom_bond_distance
   _geom_bond_multiplicity
   FeA O  1_555 1.8877(7)  4
   FeB O 51_555 2.0524(7)  6
   NiB O 51_555 2.0524(7)  6

loop_
   _geom_angle_atom_site_label_1
   _geom_angle_atom_site_label_2
   _geom_angle_atom_site_label_3
   _geom_angle
  O  FeA O 109.47
  O  FeB O 180.00
  O  FeB O  92.41(3)
  O  FeB O  87.59(3)
  O  NiB O 180.00
  O  NiB O  92.41(3)
  O  NiB O  87.59(3)


# start Validation Reply Form
_vrf_PLAT902_ni04
;
PROBLEM: No (Interpretable) Reflections Found in FCF ....     Please Check 
RESPONSE: The authors did not use SHELX but ORFXLS-based software 
and therefore the file .fcf has not been embedded in this CIF file.
;
_vrf_PLAT021_ni04
;
PROBLEM: Ratio Unique / Expected Reflections too High ...      1.034       
RESPONSE: While diffraction intensity integrations had done with Mo K-alpha
radiation (alpha1+alpha2), peak positions were determined with Mo K-alpha-1. 
The device integrated diffraction intensity whenever the top of 
diffraction for alpha-1 was within the user-defined 2-theta range. 
;
_vrf_PLAT041_ni04
;
PROBLEM: Calc. and Reported SumFormula    Strings  Differ     Please Check 
RESPONSE: Calculated SumFormula was based on Z = 1. The target compound is 
a berthollide compound and Z = 8.
;
_vrf_PLAT077_ni04
;
PROBLEM: Unit-Cell Contains Non-integer Number of Atoms .     Please Check 
RESPONSE: The target compound is a berthollide compound.
;
_vrf_PLAT094_ni04
;
PROBLEM: Ratio of Maximum / Minimum Residual Density ....       2.28 Report
RESPONSE: Maximum residual density was found at Wyckoff position 8b with 
the highest site symmetry -43m in the structure. Residual density due to 
random experimental error tend to concentrate at special positions where 
symmetry elements locate/running through. This time main cause of errors 
was enhancement of weak diffraction intensities due to simultaneous 
diffraction.
This large residual vanishes when we set the threshold x in 
(|Fobs.max|-|Fobs.min|)/|Fobs.min| < x 
on data truncation, such as x = 0.05 in Okudera, H. (2000) Proc. 8th Int. 
Conf. Ferrites 2000 (ICF8) Kyoto 293-294). See the manuscript body text.
;
# end Validation Reply Form

#======================================================================

data_ni05

#==============================================================================
# SUBMISSION DETAILS
_publ_contact_author_name 'Hiroki Okudera'
_publ_contact_author_address
;
Course in Earth and Planetary Science, School of Geosciences and Civil 
Engineering, Kanazawa University, Kakuma-machi, 920-1192 Japan
;
_publ_contact_author_email 'okudera@staff.kanazawa-u.ac.jp'
_publ_contact_author_fax '+81-76-264-6545'
_publ_contact_author_phone '+81-76-264-6525'

_publ_contact_letter
;?
;

_publ_requested_journal 'Acta Cryst. B'
_publ_requested_category FA

#==============================================================================

# TITLE AND AUTHOR LIST

_publ_section_title
;
Disappearance of a peculiar phonon in high temperature phase of 
magnetite with substitution of Fe2+ by Ni2+ and Mn2+
;
_publ_section_title_footnote
;?
;
# The loop structure below should contain the names and addresses of all 
# authors, in the required order of publication. Repeat as necessary.

loop_
_publ_author_name
_publ_author_address
_publ_author_footnote
_publ_author_email
'Kitamura, Takumi'
;
Graduate School of Natural Science and Technology, Kanazawa University,
Kakuma-machi, Kanazawa 920-1192, Japan
;
.
;
jrtarzan66711@yahoo.co.jp
;
'Niimi, Takahiro'
;
Graduate School of Natural Science and Technology, Kanazawa University,
Kakuma-machi, Kanazawa 920-1192, Japan
;
.
;
niimi_takahiro@kyoritsu-kcm.co.jp 
;
'Okudera, Hiroki'
;
Course in Earth and Planetary Science, School of Geosciences and Civil 
Engineering, Kanazawa University, Kakuma-machi, 920-1192 Japan
;
.
;
okudera@staff.kanazawa-u.ac.jp
;
#==============================================================================

# CHEMICAL DATA

_pd_phase_name                         'ni05'
_chemical_compound_source              'synthetic'
_chemical_formula_sum                  'Fe2.514 Ni0.481 O4'
_chemical_formula_structural           'Fe2.514 Ni0.481 O4'
_chemical_formula_weight                232.62

#==============================================================================

# Crystal data

_exptl_crystal_description        'sphere'
_exptl_crystal_colour             'black'
_exptl_crystal_size_rad                0.08
_exptl_crystal_size_min                0.16
_exptl_crystal_size_mid                0.16
_exptl_crystal_size_max                0.16
_exptl_crystal_F_000                   886.66
_exptl_crystal_density_diffrn          5.272
_exptl_absorpt_coefficient_mu          15.140
_exptl_absorpt_correction_type         'sphere'
_exptl_absorpt_correction_T_min        0.0094
_exptl_absorpt_correction_T_max        0.0112
_exptl_absorpt_process_details   'spherical absorption correction'

_cell_measurement_temperature          294
_cell_measurement_theta_min            35.96
_cell_measurement_theta_max            35.96
_cell_measurement_reflns_used          8
_computing_cell_refinement      'Rigaku Control software, corrected with Si'

_cell_length_a                         8.3692(3)
_cell_length_b                         8.3692(3)
_cell_length_c                         8.3692(3)
_cell_angle_alpha                      90
_cell_angle_beta                       90
_cell_angle_gamma                      90
_cell_volume                           586.21(6)
_cell_formula_units_Z                  8
_symmetry_cell_setting                 'cubic'
_symmetry_space_group_name_H-M         'F d -3 m:2'
_symmetry_space_group_name_Hall        '-F 4vw 2vw 3'
_space_group_IT_number                 227

_diffrn_measurement_device_type        'Rigaku AFC5S diffractometer'
_diffrn_radiation_wavelength           0.71069
_diffrn_radiation_type                 Mo-K\a
_diffrn_radiation_source               'X-ray tube, 50kV 25mA'
_diffrn_radiation_monochromator        'graphite (002)'
_diffrn_measurement_method             'integrated with \v/2\q scans'
_diffrn_ambient_temperature          294
_diffrn_standards_number               3
_diffrn_standards_interval_count     200
_diffrn_standards_decay_%              0
_diffrn_reflns_theta_min               4.21
_diffrn_reflns_theta_max               49.71
_diffrn_measured_fraction_theta_max    1.0
_diffrn_reflns_theta_full              50.00
_diffrn_measured_fraction_theta_full   1.0
_diffrn_reflns_limit_h_min            -18
_diffrn_reflns_limit_k_min            -18
_diffrn_reflns_limit_l_min            -18
_diffrn_reflns_limit_h_max             18
_diffrn_reflns_limit_k_max             18
_diffrn_reflns_limit_l_max             18
_diffrn_reflns_number                1562
_diffrn_reflns_av_R_equivalents        0.0195

_reflns_number_total                  180
_reflns_observed_criterion         F>3u(F)
_reflns_number_gt                     139
_reflns_threshold_expression
'|F-ave|>3u(F-ave) & (|Fobs.max|-|Fobs.min|)/|Fobs.min| < 0.5 among equivalents'

_computing_data_collection        'AFC-5S control'
_computing_structure_refinement   'LSGCEX (Kihara, 1990)'
_computing_data_reduction         'AFCPHI, SORT6 (parts of LSGCEX)'
_computing_molecular_graphics     'VESTA (Momma & Izumi, 2011)'
_computing_publication_material   'none'

_refine_ls_weighting_scheme      'sigma'
_refine_ls_weighting_details     'weight proportional to sigma^-2^'
_refine_ls_extinction_coef             0.284(11)
_refine_ls_extinction_method    'B-C type 1 Gaussian isotropic'
_refine_ls_number_reflns             139


_refine_ls_matrix_type              full
_refine_ls_structure_factor_coef       F
_refine_ls_number_restraints           0
_refine_ls_number_constraints          0
_refine_ls_number_parameters           8
_refine_ls_R_factor_gt                 0.014
_refine_ls_wR_factor_ref               0.017
_refine_ls_goodness_of_fit_ref         1.876
# delta-rho min and max after final ls
_refine_diff_density_max               2.04
_refine_diff_density_min              -0.47
_refine_ls_shift/su_max                0

#=============================================================================

# ATOMIC COORDINATES AND DISPLACEMENT PARAMETERS

loop_
_space_group_symop_operation_xyz
   'x, y, z'
   '-x, -y, -z'
   '-x+3/4, -y+1/4, z+1/2'
   'x+1/4, y+3/4, -z+1/2'
   '-x+1/4, y+1/2, -z+3/4'
   'x+3/4, -y+1/2, z+1/4'
   'x+1/2, -y+3/4, -z+1/4'
   '-x+1/2, y+1/4, z+3/4'
   'z, x, y'
   '-z, -x, -y'
   'z+1/2, -x+3/4, -y+1/4'
   '-z+1/2, x+1/4, y+3/4'
   '-z+3/4, -x+1/4, y+1/2'
   'z+1/4, x+3/4, -y+1/2'
   '-z+1/4, x+1/2, -y+3/4'
   'z+3/4, -x+1/2, y+1/4'
   'y, z, x'
   '-y, -z, -x'
   '-y+1/4, z+1/2, -x+3/4'
   'y+3/4, -z+1/2, x+1/4'
   'y+1/2, -z+3/4, -x+1/4'
   '-y+1/2, z+1/4, x+3/4'
   '-y+3/4, -z+1/4, x+1/2'
   'y+1/4, z+3/4, -x+1/2'
   'y+3/4, x+1/4, -z+1/2'
   '-y+1/4, -x+3/4, z+1/2'
   '-y, -x, -z'
   'y, x, z'
   'y+1/4, -x+1/2, z+3/4'
   '-y+3/4, x+1/2, -z+1/4'
   '-y+1/2, x+3/4, z+1/4'
   'y+1/2, -x+1/4, -z+3/4'
   'x+3/4, z+1/4, -y+1/2'
   '-x+1/4, -z+3/4, y+1/2'
   '-x+1/2, z+3/4, y+1/4'
   'x+1/2, -z+1/4, -y+3/4'
   '-x, -z, -y'
   'x, z, y'
   'x+1/4, -z+1/2, y+3/4'
   '-x+3/4, z+1/2, -y+1/4'
   'z+3/4, y+1/4, -x+1/2'
   '-z+1/4, -y+3/4, x+1/2'
   'z+1/4, -y+1/2, x+3/4'
   '-z+3/4, y+1/2, -x+1/4'
   '-z+1/2, y+3/4, x+1/4'
   'z+1/2, -y+1/4, -x+3/4'
   '-z, -y, -x'
   'z, y, x'
   'x, y+1/2, z+1/2'
   '-x, -y+1/2, -z+1/2'
   '-x+3/4, -y+3/4, z'
   'x+1/4, y+1/4, -z'
   '-x+1/4, y, -z+1/4'
   'x+3/4, -y, z+3/4'
   'x+1/2, -y+1/4, -z+3/4'
   '-x+1/2, y+3/4, z+1/4'
   'z, x+1/2, y+1/2'
   '-z, -x+1/2, -y+1/2'
   'z+1/2, -x+1/4, -y+3/4'
   '-z+1/2, x+3/4, y+1/4'
   '-z+3/4, -x+3/4, y'
   'z+1/4, x+1/4, -y'
   '-z+1/4, x, -y+1/4'
   'z+3/4, -x, y+3/4'
   'y, z+1/2, x+1/2'
   '-y, -z+1/2, -x+1/2'
   '-y+1/4, z, -x+1/4'
   'y+3/4, -z, x+3/4'
   'y+1/2, -z+1/4, -x+3/4'
   '-y+1/2, z+3/4, x+1/4'
   '-y+3/4, -z+3/4, x'
   'y+1/4, z+1/4, -x'
   'y+3/4, x+3/4, -z'
   '-y+1/4, -x+1/4, z'
   '-y, -x+1/2, -z+1/2'
   'y, x+1/2, z+1/2'
   'y+1/4, -x, z+1/4'
   '-y+3/4, x, -z+3/4'
   '-y+1/2, x+1/4, z+3/4'
   'y+1/2, -x+3/4, -z+1/4'
   'x+3/4, z+3/4, -y'
   '-x+1/4, -z+1/4, y'
   '-x+1/2, z+1/4, y+3/4'
   'x+1/2, -z+3/4, -y+1/4'
   '-x, -z+1/2, -y+1/2'
   'x, z+1/2, y+1/2'
   'x+1/4, -z, y+1/4'
   '-x+3/4, z, -y+3/4'
   'z+3/4, y+3/4, -x'
   '-z+1/4, -y+1/4, x'
   'z+1/4, -y, x+1/4'
   '-z+3/4, y, -x+3/4'
   '-z+1/2, y+1/4, x+3/4'
   'z+1/2, -y+3/4, -x+1/4'
   '-z, -y+1/2, -x+1/2'
   'z, y+1/2, x+1/2'
   'x+1/2, y, z+1/2'
   '-x+1/2, -y, -z+1/2'
   '-x+1/4, -y+1/4, z'
   'x+3/4, y+3/4, -z'
   '-x+3/4, y+1/2, -z+1/4'
   'x+1/4, -y+1/2, z+3/4'
   'x, -y+3/4, -z+3/4'
   '-x, y+1/4, z+1/4'
   'z+1/2, x, y+1/2'
   '-z+1/2, -x, -y+1/2'
   'z, -x+3/4, -y+3/4'
   '-z, x+1/4, y+1/4'
   '-z+1/4, -x+1/4, y'
   'z+3/4, x+3/4, -y'
   '-z+3/4, x+1/2, -y+1/4'
   'z+1/4, -x+1/2, y+3/4'
   'y+1/2, z, x+1/2'
   '-y+1/2, -z, -x+1/2'
   '-y+3/4, z+1/2, -x+1/4'
   'y+1/4, -z+1/2, x+3/4'
   'y, -z+3/4, -x+3/4'
   '-y, z+1/4, x+1/4'
   '-y+1/4, -z+1/4, x'
   'y+3/4, z+3/4, -x'
   'y+1/4, x+1/4, -z'
   '-y+3/4, -x+3/4, z'
   '-y+1/2, -x, -z+1/2'
   'y+1/2, x, z+1/2'
   'y+3/4, -x+1/2, z+1/4'
   '-y+1/4, x+1/2, -z+3/4'
   '-y, x+3/4, z+3/4'
   'y, -x+1/4, -z+1/4'
   'x+1/4, z+1/4, -y'
   '-x+3/4, -z+3/4, y'
   '-x, z+3/4, y+3/4'
   'x, -z+1/4, -y+1/4'
   '-x+1/2, -z, -y+1/2'
   'x+1/2, z, y+1/2'
   'x+3/4, -z+1/2, y+1/4'
   '-x+1/4, z+1/2, -y+3/4'
   'z+1/4, y+1/4, -x'
   '-z+3/4, -y+3/4, x'
   'z+3/4, -y+1/2, x+1/4'
   '-z+1/4, y+1/2, -x+3/4'
   '-z, y+3/4, x+3/4'
   'z, -y+1/4, -x+1/4'
   '-z+1/2, -y, -x+1/2'
   'z+1/2, y, x+1/2'
   'x+1/2, y+1/2, z'
   '-x+1/2, -y+1/2, -z'
   '-x+1/4, -y+3/4, z+1/2'
   'x+3/4, y+1/4, -z+1/2'
   '-x+3/4, y, -z+3/4'
   'x+1/4, -y, z+1/4'
   'x, -y+1/4, -z+1/4'
   '-x, y+3/4, z+3/4'
   'z+1/2, x+1/2, y'
   '-z+1/2, -x+1/2, -y'
   'z, -x+1/4, -y+1/4'
   '-z, x+3/4, y+3/4'
   '-z+1/4, -x+3/4, y+1/2'
   'z+3/4, x+1/4, -y+1/2'
   '-z+3/4, x, -y+3/4'
   'z+1/4, -x, y+1/4'
   'y+1/2, z+1/2, x'
   '-y+1/2, -z+1/2, -x'
   '-y+3/4, z, -x+3/4'
   'y+1/4, -z, x+1/4'
   'y, -z+1/4, -x+1/4'
   '-y, z+3/4, x+3/4'
   '-y+1/4, -z+3/4, x+1/2'
   'y+3/4, z+1/4, -x+1/2'
   'y+1/4, x+3/4, -z+1/2'
   '-y+3/4, -x+1/4, z+1/2'
   '-y+1/2, -x+1/2, -z'
   'y+1/2, x+1/2, z'
   'y+3/4, -x, z+3/4'
   '-y+1/4, x, -z+1/4'
   '-y, x+1/4, z+1/4'
   'y, -x+3/4, -z+3/4'
   'x+1/4, z+3/4, -y+1/2'
   '-x+3/4, -z+1/4, y+1/2'
   '-x, z+1/4, y+1/4'
   'x, -z+3/4, -y+3/4'
   '-x+1/2, -z+1/2, -y'
   'x+1/2, z+1/2, y'
   'x+3/4, -z, y+3/4'
   '-x+1/4, z, -y+1/4'
   'z+1/4, y+3/4, -x+1/2'
   '-z+3/4, -y+1/4, x+1/2'
   'z+3/4, -y, x+3/4'
   '-z+1/4, y, -x+1/4'
   '-z, y+1/4, x+1/4'
   'z, -y+3/4, -x+3/4'
   '-z+1/2, -y+1/2, -x'
   'z+1/2, y+1/2, x'

loop_
   _atom_site_label
   _atom_site_occupancy
   _atom_site_fract_x
   _atom_site_fract_y
   _atom_site_fract_z
   _atom_site_thermal_displace_type
   _atom_site_U_iso_or_equiv
   _atom_site_type_symbol
   FeA      1.0000  0.1250      0.1250       0.1250     Ueq  0.00495(8)  Fe
   FeB      0.7570  0.5000      0.5000       0.5000     Ueq  0.00564(8)  Fe
   NiB      0.2405  0.5000      0.5000       0.5000     Ueq  0.00564     Ni
   O        1.0     0.25525(8)  0.25525      0.25525    Ueq  0.00645(15) O

loop_
   _atom_site_aniso_label
   _atom_site_aniso_U_11
   _atom_site_aniso_U_22
   _atom_site_aniso_U_33
   _atom_site_aniso_U_12
   _atom_site_aniso_U_13
   _atom_site_aniso_U_23
   FeA   0.00495(7)    0.00495       0.00495       0.00000       0.00000       0.00000
   FeB   0.00564(7)    0.00564       0.00564       0.00016(5)    0.00016       0.00016
   NiB   0.00564       0.00564       0.00564       0.00016       0.00016       0.00016
   O     0.00645(15)   0.00645       0.00645      -0.0006(2)    -0.0006       -0.0006

loop_
   _atom_type_symbol
   _atom_type_oxidation_number
   _atom_type_number_in_cell
   _atom_type_scat_dispersion_real
   _atom_type_scat_dispersion_imag
   _atom_type_scat_source
   Fe 0 20.90 0.346  0.844 'International Tables Vol C Tables 4.2.6.8 and 6.1.1.1'
   Ni 0  3.03 0.339  1.112 'International Tables Vol C Tables 4.2.6.8 and 6.1.1.1'
   O  0 32.0  0.011  0.006 'International Tables Vol C Tables 4.2.6.8 and 6.1.1.1'

loop_
   _geom_bond_atom_site_label_1
   _geom_bond_atom_site_label_2
   _geom_bond_site_symmetry_2
   _geom_bond_distance
   _geom_bond_multiplicity
   FeA O  1_555 1.8881(7)  4
   FeB O 51_555 2.0493(7)  6
   NiB O 51_555 2.0493(7)  6

loop_
   _geom_angle_atom_site_label_1
   _geom_angle_atom_site_label_2
   _geom_angle_atom_site_label_3
   _geom_angle
  O  FeA O 109.47
  O  FeB O 180.00
  O  FeB O  92.48(3)
  O  FeB O  87.52(3)
  O  NiB O 180.00
  O  NiB O  92.48(3)
  O  NiB O  87.52(3)


# start Validation Reply Form
_vrf_PLAT902_ni05
;
PROBLEM: No (Interpretable) Reflections Found in FCF ....     Please Check 
RESPONSE: The authors did not use SHELX but ORFXLS-based software 
and therefore the file .fcf has not been embedded in this CIF file.
;
_vrf_PLAT094_ni05
;
PROBLEM: Ratio of Maximum / Minimum Residual Density ....       4.34 Report
RESPONSE: Maximum residual density was found at Wyckoff position 8b with 
the highest site symmetry -43m in the structure. Residual density due to 
random experimental error tend to concentrate at special positions where 
symmetry elements locate/running through. This time main cause of errors 
was enhancement of weak diffraction intensities due to simultaneous 
diffraction.
This large residual vanishes when we set the threshold x in 
(|Fobs.max|-|Fobs.min|)/|Fobs.min| < x 
on data truncation, such as x = 0.05 in Okudera, H. (2000) Proc. 8th Int. 
Conf. Ferrites 2000 (ICF8) Kyoto 293-294). See the manuscript body text.
;
_vrf_PLAT021_ni05
;
PROBLEM: Ratio Unique / Expected Reflections too High ...      1.034       
RESPONSE: While diffraction intensity integrations had done with Mo K-alpha
radiation (alpha1+alpha2), peak positions were determined with Mo K-alpha-1. 
The device integrated diffraction intensity whenever the top of 
diffraction for alpha-1 was within the user-defined 2-theta range. 
;
_vrf_PLAT041_ni05
;
PROBLEM: Calc. and Reported SumFormula    Strings  Differ     Please Check 
RESPONSE: Calculated SumFormula was based on Z = 1. The target compound is 
a berthollide compound and Z = 8.
;
_vrf_PLAT077_ni05
;
PROBLEM: Unit-Cell Contains Non-integer Number of Atoms .     Please Check 
RESPONSE: The target compound is a berthollide compound.
;
# end Validation Reply Form

#======================================================================

data_ni06

#==============================================================================
# SUBMISSION DETAILS
_publ_contact_author_name 'Hiroki Okudera'
_publ_contact_author_address
;
Course in Earth and Planetary Science, School of Geosciences and Civil 
Engineering, Kanazawa University, Kakuma-machi, 920-1192 Japan
;
_publ_contact_author_email 'okudera@staff.kanazawa-u.ac.jp'
_publ_contact_author_fax '+81-76-264-6545'
_publ_contact_author_phone '+81-76-264-6525'

_publ_contact_letter
;?
;

_publ_requested_journal 'Acta Cryst. B'
_publ_requested_category FA

#==============================================================================

# TITLE AND AUTHOR LIST

_publ_section_title
;
Disappearance of a peculiar phonon in high temperature phase of 
magnetite with substitution of Fe2+ by Ni2+ and Mn2+
;
_publ_section_title_footnote
;?
;
# The loop structure below should contain the names and addresses of all 
# authors, in the required order of publication. Repeat as necessary.

loop_
_publ_author_name
_publ_author_address
_publ_author_footnote
_publ_author_email
'Kitamura, Takumi'
;
Graduate School of Natural Science and Technology, Kanazawa University,
Kakuma-machi, Kanazawa 920-1192, Japan
;
.
;
jrtarzan66711@yahoo.co.jp
;
'Niimi, Takahiro'
;
Graduate School of Natural Science and Technology, Kanazawa University,
Kakuma-machi, Kanazawa 920-1192, Japan
;
.
;
niimi_takahiro@kyoritsu-kcm.co.jp 
;
'Okudera, Hiroki'
;
Course in Earth and Planetary Science, School of Geosciences and Civil 
Engineering, Kanazawa University, Kakuma-machi, 920-1192 Japan
;
.
;
okudera@staff.kanazawa-u.ac.jp
;
#==============================================================================

# CHEMICAL DATA

_pd_phase_name                         'ni06'
_chemical_compound_source              'synthetic'
_chemical_formula_sum                  'Fe2.462 Ni0.513 O4'
_chemical_formula_structural           'Fe2.462 Ni0.513 O4'
_chemical_formula_weight                231.60

#==============================================================================

# Crystal data

_exptl_crystal_description        'sphere'
_exptl_crystal_colour             'black'
_exptl_crystal_size_rad                0.07
_exptl_crystal_size_min                0.14
_exptl_crystal_size_mid                0.14
_exptl_crystal_size_max                0.14
_exptl_crystal_F_000                   883.01
_exptl_crystal_density_diffrn          5.253
_exptl_absorpt_coefficient_mu          15.105
_exptl_absorpt_correction_type         'sphere'
_exptl_absorpt_correction_T_min        0.0085
_exptl_absorpt_correction_T_max        0.0099
_exptl_absorpt_process_details   'spherical absorption correction'

_cell_measurement_temperature          294
_cell_measurement_theta_min            28.66
_cell_measurement_theta_max            35.97
_cell_measurement_reflns_used          20
_computing_cell_refinement      'Rigaku Control software, corrected with Si'

_cell_length_a                         8.3669(7)
_cell_length_b                         8.3669(7)
_cell_length_c                         8.3669(7)
_cell_angle_alpha                      90
_cell_angle_beta                       90
_cell_angle_gamma                      90
_cell_volume                           585.73(14)
_cell_formula_units_Z                  8
_symmetry_cell_setting                 'cubic'
_symmetry_space_group_name_H-M         'F d -3 m:2'
_symmetry_space_group_name_Hall        '-F 4vw 2vw 3'
_space_group_IT_number                 227

_diffrn_measurement_device_type        'Rigaku AFC5S diffractometer'
_diffrn_radiation_wavelength           0.71069
_diffrn_radiation_type                 Mo-K\a
_diffrn_radiation_source               'X-ray tube, 50kV 25mA'
_diffrn_radiation_monochromator        'graphite (002)'
_diffrn_measurement_method             'integrated with \v/2\q scans'
_diffrn_ambient_temperature          294
_diffrn_standards_number               3
_diffrn_standards_interval_count     200
_diffrn_standards_decay_%              0
_diffrn_reflns_theta_min               4.21
_diffrn_reflns_theta_max               49.73
_diffrn_measured_fraction_theta_max    1.0
_diffrn_reflns_theta_full              50.00
_diffrn_measured_fraction_theta_full   1.0
_diffrn_reflns_limit_h_min            -18
_diffrn_reflns_limit_k_min            -18
_diffrn_reflns_limit_l_min            -18
_diffrn_reflns_limit_h_max             18
_diffrn_reflns_limit_k_max             18
_diffrn_reflns_limit_l_max             18
_diffrn_reflns_number                1562
_diffrn_reflns_av_R_equivalents        0.0215

_reflns_number_total                  180
_reflns_observed_criterion         F>3u(F)
_reflns_number_gt                     140
_reflns_threshold_expression
'|F-ave|>3u(F-ave) & (|Fobs.max|-|Fobs.min|)/|Fobs.min| < 0.5 among equivalents'

_computing_data_collection        'AFC-5S control'
_computing_structure_refinement   'LSGCEX (Kihara, 1990)'
_computing_data_reduction         'AFCPHI, SORT6 (parts of LSGCEX)'
_computing_molecular_graphics     'VESTA (Momma & Izumi, 2011)'
_computing_publication_material   'none'

_refine_ls_weighting_scheme      'sigma'
_refine_ls_weighting_details     'weight proportional to sigma^-2^'
_refine_ls_extinction_coef             0.337(13)
_refine_ls_extinction_method    'B-C type 1 Gaussian isotropic'
_refine_ls_number_reflns             140


_refine_ls_matrix_type              full
_refine_ls_structure_factor_coef       F
_refine_ls_number_restraints           0
_refine_ls_number_constraints          0
_refine_ls_number_parameters           8
_refine_ls_R_factor_gt                 0.014
_refine_ls_wR_factor_ref               0.017
_refine_ls_goodness_of_fit_ref         1.876
# delta-rho min and max after final ls
_refine_diff_density_max               1.90
_refine_diff_density_min              -0.66
_refine_ls_shift/su_max                0

#=============================================================================

# ATOMIC COORDINATES AND DISPLACEMENT PARAMETERS

loop_
_space_group_symop_operation_xyz
   'x, y, z'
   '-x, -y, -z'
   '-x+3/4, -y+1/4, z+1/2'
   'x+1/4, y+3/4, -z+1/2'
   '-x+1/4, y+1/2, -z+3/4'
   'x+3/4, -y+1/2, z+1/4'
   'x+1/2, -y+3/4, -z+1/4'
   '-x+1/2, y+1/4, z+3/4'
   'z, x, y'
   '-z, -x, -y'
   'z+1/2, -x+3/4, -y+1/4'
   '-z+1/2, x+1/4, y+3/4'
   '-z+3/4, -x+1/4, y+1/2'
   'z+1/4, x+3/4, -y+1/2'
   '-z+1/4, x+1/2, -y+3/4'
   'z+3/4, -x+1/2, y+1/4'
   'y, z, x'
   '-y, -z, -x'
   '-y+1/4, z+1/2, -x+3/4'
   'y+3/4, -z+1/2, x+1/4'
   'y+1/2, -z+3/4, -x+1/4'
   '-y+1/2, z+1/4, x+3/4'
   '-y+3/4, -z+1/4, x+1/2'
   'y+1/4, z+3/4, -x+1/2'
   'y+3/4, x+1/4, -z+1/2'
   '-y+1/4, -x+3/4, z+1/2'
   '-y, -x, -z'
   'y, x, z'
   'y+1/4, -x+1/2, z+3/4'
   '-y+3/4, x+1/2, -z+1/4'
   '-y+1/2, x+3/4, z+1/4'
   'y+1/2, -x+1/4, -z+3/4'
   'x+3/4, z+1/4, -y+1/2'
   '-x+1/4, -z+3/4, y+1/2'
   '-x+1/2, z+3/4, y+1/4'
   'x+1/2, -z+1/4, -y+3/4'
   '-x, -z, -y'
   'x, z, y'
   'x+1/4, -z+1/2, y+3/4'
   '-x+3/4, z+1/2, -y+1/4'
   'z+3/4, y+1/4, -x+1/2'
   '-z+1/4, -y+3/4, x+1/2'
   'z+1/4, -y+1/2, x+3/4'
   '-z+3/4, y+1/2, -x+1/4'
   '-z+1/2, y+3/4, x+1/4'
   'z+1/2, -y+1/4, -x+3/4'
   '-z, -y, -x'
   'z, y, x'
   'x, y+1/2, z+1/2'
   '-x, -y+1/2, -z+1/2'
   '-x+3/4, -y+3/4, z'
   'x+1/4, y+1/4, -z'
   '-x+1/4, y, -z+1/4'
   'x+3/4, -y, z+3/4'
   'x+1/2, -y+1/4, -z+3/4'
   '-x+1/2, y+3/4, z+1/4'
   'z, x+1/2, y+1/2'
   '-z, -x+1/2, -y+1/2'
   'z+1/2, -x+1/4, -y+3/4'
   '-z+1/2, x+3/4, y+1/4'
   '-z+3/4, -x+3/4, y'
   'z+1/4, x+1/4, -y'
   '-z+1/4, x, -y+1/4'
   'z+3/4, -x, y+3/4'
   'y, z+1/2, x+1/2'
   '-y, -z+1/2, -x+1/2'
   '-y+1/4, z, -x+1/4'
   'y+3/4, -z, x+3/4'
   'y+1/2, -z+1/4, -x+3/4'
   '-y+1/2, z+3/4, x+1/4'
   '-y+3/4, -z+3/4, x'
   'y+1/4, z+1/4, -x'
   'y+3/4, x+3/4, -z'
   '-y+1/4, -x+1/4, z'
   '-y, -x+1/2, -z+1/2'
   'y, x+1/2, z+1/2'
   'y+1/4, -x, z+1/4'
   '-y+3/4, x, -z+3/4'
   '-y+1/2, x+1/4, z+3/4'
   'y+1/2, -x+3/4, -z+1/4'
   'x+3/4, z+3/4, -y'
   '-x+1/4, -z+1/4, y'
   '-x+1/2, z+1/4, y+3/4'
   'x+1/2, -z+3/4, -y+1/4'
   '-x, -z+1/2, -y+1/2'
   'x, z+1/2, y+1/2'
   'x+1/4, -z, y+1/4'
   '-x+3/4, z, -y+3/4'
   'z+3/4, y+3/4, -x'
   '-z+1/4, -y+1/4, x'
   'z+1/4, -y, x+1/4'
   '-z+3/4, y, -x+3/4'
   '-z+1/2, y+1/4, x+3/4'
   'z+1/2, -y+3/4, -x+1/4'
   '-z, -y+1/2, -x+1/2'
   'z, y+1/2, x+1/2'
   'x+1/2, y, z+1/2'
   '-x+1/2, -y, -z+1/2'
   '-x+1/4, -y+1/4, z'
   'x+3/4, y+3/4, -z'
   '-x+3/4, y+1/2, -z+1/4'
   'x+1/4, -y+1/2, z+3/4'
   'x, -y+3/4, -z+3/4'
   '-x, y+1/4, z+1/4'
   'z+1/2, x, y+1/2'
   '-z+1/2, -x, -y+1/2'
   'z, -x+3/4, -y+3/4'
   '-z, x+1/4, y+1/4'
   '-z+1/4, -x+1/4, y'
   'z+3/4, x+3/4, -y'
   '-z+3/4, x+1/2, -y+1/4'
   'z+1/4, -x+1/2, y+3/4'
   'y+1/2, z, x+1/2'
   '-y+1/2, -z, -x+1/2'
   '-y+3/4, z+1/2, -x+1/4'
   'y+1/4, -z+1/2, x+3/4'
   'y, -z+3/4, -x+3/4'
   '-y, z+1/4, x+1/4'
   '-y+1/4, -z+1/4, x'
   'y+3/4, z+3/4, -x'
   'y+1/4, x+1/4, -z'
   '-y+3/4, -x+3/4, z'
   '-y+1/2, -x, -z+1/2'
   'y+1/2, x, z+1/2'
   'y+3/4, -x+1/2, z+1/4'
   '-y+1/4, x+1/2, -z+3/4'
   '-y, x+3/4, z+3/4'
   'y, -x+1/4, -z+1/4'
   'x+1/4, z+1/4, -y'
   '-x+3/4, -z+3/4, y'
   '-x, z+3/4, y+3/4'
   'x, -z+1/4, -y+1/4'
   '-x+1/2, -z, -y+1/2'
   'x+1/2, z, y+1/2'
   'x+3/4, -z+1/2, y+1/4'
   '-x+1/4, z+1/2, -y+3/4'
   'z+1/4, y+1/4, -x'
   '-z+3/4, -y+3/4, x'
   'z+3/4, -y+1/2, x+1/4'
   '-z+1/4, y+1/2, -x+3/4'
   '-z, y+3/4, x+3/4'
   'z, -y+1/4, -x+1/4'
   '-z+1/2, -y, -x+1/2'
   'z+1/2, y, x+1/2'
   'x+1/2, y+1/2, z'
   '-x+1/2, -y+1/2, -z'
   '-x+1/4, -y+3/4, z+1/2'
   'x+3/4, y+1/4, -z+1/2'
   '-x+3/4, y, -z+3/4'
   'x+1/4, -y, z+1/4'
   'x, -y+1/4, -z+1/4'
   '-x, y+3/4, z+3/4'
   'z+1/2, x+1/2, y'
   '-z+1/2, -x+1/2, -y'
   'z, -x+1/4, -y+1/4'
   '-z, x+3/4, y+3/4'
   '-z+1/4, -x+3/4, y+1/2'
   'z+3/4, x+1/4, -y+1/2'
   '-z+3/4, x, -y+3/4'
   'z+1/4, -x, y+1/4'
   'y+1/2, z+1/2, x'
   '-y+1/2, -z+1/2, -x'
   '-y+3/4, z, -x+3/4'
   'y+1/4, -z, x+1/4'
   'y, -z+1/4, -x+1/4'
   '-y, z+3/4, x+3/4'
   '-y+1/4, -z+3/4, x+1/2'
   'y+3/4, z+1/4, -x+1/2'
   'y+1/4, x+3/4, -z+1/2'
   '-y+3/4, -x+1/4, z+1/2'
   '-y+1/2, -x+1/2, -z'
   'y+1/2, x+1/2, z'
   'y+3/4, -x, z+3/4'
   '-y+1/4, x, -z+1/4'
   '-y, x+1/4, z+1/4'
   'y, -x+3/4, -z+3/4'
   'x+1/4, z+3/4, -y+1/2'
   '-x+3/4, -z+1/4, y+1/2'
   '-x, z+1/4, y+1/4'
   'x, -z+3/4, -y+3/4'
   '-x+1/2, -z+1/2, -y'
   'x+1/2, z+1/2, y'
   'x+3/4, -z, y+3/4'
   '-x+1/4, z, -y+1/4'
   'z+1/4, y+3/4, -x+1/2'
   '-z+3/4, -y+1/4, x+1/2'
   'z+3/4, -y, x+3/4'
   '-z+1/4, y, -x+1/4'
   '-z, y+1/4, x+1/4'
   'z, -y+3/4, -x+3/4'
   '-z+1/2, -y+1/2, -x'
   'z+1/2, y+1/2, x'

loop_
   _atom_site_label
   _atom_site_occupancy
   _atom_site_fract_x
   _atom_site_fract_y
   _atom_site_fract_z
   _atom_site_thermal_displace_type
   _atom_site_U_iso_or_equiv
   _atom_site_type_symbol
   FeA      1.0000  0.1250      0.1250       0.1250     Ueq  0.00521(7)  Fe
   FeB      0.7310  0.5000      0.5000       0.5000     Ueq  0.00560(7)  Fe
   NiB      0.2565  0.5000      0.5000       0.5000     Ueq  0.00560     Ni
   O        1.0     0.25518(8)  0.25518      0.25518    Ueq  0.00674(15) O

loop_
   _atom_site_aniso_label
   _atom_site_aniso_U_11
   _atom_site_aniso_U_22
   _atom_site_aniso_U_33
   _atom_site_aniso_U_12
   _atom_site_aniso_U_13
   _atom_site_aniso_U_23
   FeA   0.00521(7)    0.00521       0.00521       0.00000       0.00000       0.00000
   FeB   0.00560(7)    0.00560       0.00560       0.00009(5)    0.00009       0.00009
   NiB   0.00560       0.00560       0.00560       0.00009       0.00009       0.00009
   O     0.00674(15)   0.00674       0.00674      -0.00022(17)  -0.00022      -0.00022

loop_
   _atom_type_symbol
   _atom_type_oxidation_number
   _atom_type_number_in_cell
   _atom_type_scat_dispersion_real
   _atom_type_scat_dispersion_imag
   _atom_type_scat_source
   Fe 0 19.67 0.346  0.844 'International Tables Vol C Tables 4.2.6.8 and 6.1.1.1'
   Ni 0  4.13 0.339  1.112 'International Tables Vol C Tables 4.2.6.8 and 6.1.1.1'
   O  0 32.0  0.011  0.006 'International Tables Vol C Tables 4.2.6.8 and 6.1.1.1'

loop_
   _geom_bond_atom_site_label_1
   _geom_bond_atom_site_label_2
   _geom_bond_site_symmetry_2
   _geom_bond_distance
   _geom_bond_multiplicity
   FeA O  1_555 1.8866(7)  4
   FeB O 51_555 2.0493(7)  6
   NiB O 51_555 2.0493(7)  6

loop_
   _geom_angle_atom_site_label_1
   _geom_angle_atom_site_label_2
   _geom_angle_atom_site_label_3
   _geom_angle
  O  FeA O 109.47
  O  FeB O 180.00
  O  FeB O  92.45(3)
  O  FeB O  87.55(3)
  O  NiB O 180.00
  O  NiB O  92.45(3)
  O  NiB O  87.55(3)


# start Validation Reply Form
_vrf_PLAT902_ni06
;
PROBLEM: No (Interpretable) Reflections Found in FCF ....     Please Check 
RESPONSE: The authors did not use SHELX but ORFXLS-based software 
and therefore the file .fcf has not been embedded in this CIF file.
;
_vrf_PLAT021_ni06
;
PROBLEM: Ratio Unique / Expected Reflections too High ...      1.034       
RESPONSE: While diffraction intensity integrations had done with Mo K-alpha
radiation (alpha1+alpha2), peak positions were determined with Mo K-alpha-1. 
The device integrated diffraction intensity whenever the top of 
diffraction for alpha-1 was within the user-defined 2-theta range. 
;
_vrf_PLAT041_ni06
;
PROBLEM: Calc. and Reported SumFormula    Strings  Differ     Please Check 
RESPONSE: Calculated SumFormula was based on Z = 1. The target compound is 
a berthollide compound and Z = 8.
;
_vrf_PLAT077_ni06
;
PROBLEM: Unit-Cell Contains Non-integer Number of Atoms .     Please Check 
RESPONSE: The target compound is a berthollide compound.
;
_vrf_PLAT094_ni06
;
PROBLEM: Ratio of Maximum / Minimum Residual Density ....       2.88 Report
RESPONSE: Maximum residual density was found at Wyckoff position 8b with 
the highest site symmetry -43m in the structure. Residual density due to 
random experimental error tend to concentrate at special positions where 
symmetry elements locate/running through. This time main cause of errors 
was enhancement of weak diffraction intensities due to simultaneous 
diffraction.
This large residual vanishes when we set the threshold x in 
(|Fobs.max|-|Fobs.min|)/|Fobs.min| < x 
on data truncation, such as x = 0.05 in Okudera, H. (2000) Proc. 8th Int. 
Conf. Ferrites 2000 (ICF8) Kyoto 293-294). See the manuscript body text.
;
# end Validation Reply Form
