# Supplementary material for: Disappearance of peculiarly large atomic displacement in the high-temperature phase of magnetite with substitution of Fe2+ by Ni2+and Mn2+
Source: Acta Crystallogr B Struct Sci Cryst Eng Mater. 2026 Feb 1;82(Pt 1):98–107. doi: 10.1107/S2052520625009928 (PMC12869524; doi:10.1107/S2052520625009928)
Supplement: Supplementary file 2 [file b-82-00098-mgt2sup2.hkl]

#======================================================================

data_mgt2

#======================================================================

# Structure Factor Table

#==============================================================================
 loop_
 _refln_index_h
 _refln_index_k
 _refln_index_l
 _refln_F_calc
 _refln_F_meas
 _refln_F_sigma
 _refln_include_status
   1   1   1    65.627    66.620     0.960   o
   0   2   2   171.364   169.430     1.405   o
   2   2   2   143.416   135.091     1.929   o
   1   1   3   271.367   269.161     2.205   o
   1   3   3    29.460    31.217     0.313   o
   3   3   3   204.168   202.193     2.879   o
   0   0   4   300.597   299.519     2.454   o
   2   2   4   133.779   132.401     1.095   o
   0   4   4   471.398   502.487     4.113   o
   2   4   4     0.392     2.593     1.164   <
   4   4   4   182.482   180.113     2.575   o
   1   1   5   232.994   228.954     1.880   o
   1   3   5    36.738    37.042     0.259   o
   3   3   5   181.820   180.797     1.491   o
   1   5   5    42.247    42.638     0.416   o
   3   5   5   166.495   165.320     1.369   o
   5   5   5   156.582   148.795     2.151   o
   0   2   6   110.747   109.910     0.650   o
   2   2   6   123.480   123.956     1.033   o
   2   4   6    98.437    99.316     0.594   o
   4   4   6     0.357     3.980     1.073   <
   0   6   6    89.250    89.947     0.772   o
   2   6   6   100.101   101.576     0.867   o
   4   6   6    73.247    73.726     0.655   o
   6   6   6    82.962    82.889     1.277   o
   1   1   7    20.429    25.114     0.343   o
   1   3   7   148.990   148.573     0.873   o
   3   3   7    11.497    12.188     0.254   o
   1   5   7   137.728   137.816     0.816   o
   3   5   7    14.898    15.993     0.226   o
   5   5   7    19.043    18.794     0.352   o
   1   7   7     8.525    11.226     0.296   <
   3   7   7   103.322   103.036     0.889   o
   5   7   7    97.899    97.400     0.857   o
   7   7   7     3.491     5.474     2.106   <
   0   0   8   335.055   332.995     2.733   o
   2   2   8    85.853    86.476     0.745   o
   0   4   8   133.069   132.996     0.788   o
   2   4   8     0.696     5.734     0.837   <
   4   4   8   263.828   263.100     2.180   o
   2   6   8    68.693    68.754     0.442   o
   4   6   8     0.557     3.945     1.044   <
   6   6   8    62.133    64.025     0.609   o
   0   8   8   220.310   219.400     1.840   o
   2   8   8     1.078     3.872     1.435   <
   4   8   8    89.422    87.966     0.786   o
   6   8   8     0.888     4.399     1.542   <
   8   8   8   169.589   169.613     2.522   o
   1   1   9    30.618    30.744     0.386   o
   1   3   9   130.607   129.763     0.774   o
   3   3   9    19.043    19.492     0.399   o
   1   5   9   126.666   126.392     0.760   o
   3   5   9    23.986    25.252     0.287   o
   5   5   9    29.543    29.472     0.425   o
   1   7   9    15.033    15.295     0.230   o
   3   7   9    94.873    94.406     0.587   o
   5   7   9    94.057    93.211     0.586   o
   7   7   9     7.001     6.625     1.256   <
   1   9   9    24.925    24.454     0.447   o
   3   9   9    94.047    93.605     0.835   o
   5   9   9    95.475    96.234     0.863   o
   7   9   9    14.070    14.520     0.318   o
   9   9   9    23.366    23.250     0.825   o
   0   2  10    71.390    71.308     0.456   o
   2   2  10    82.918    82.498     0.731   o
   2   4  10    62.600    63.230     0.419   o
   4   4  10     0.231     4.540     1.427   <
   0   6  10    55.310    55.762     0.391   o
   2   6  10    71.001    70.328     0.463   o
   4   6  10    60.021    59.697     0.415   o
   6   6  10    62.381    61.543     0.607   o
   2   8  10    53.895    53.376     0.398   o
   4   8  10     0.373     4.723     1.083   <
   6   8  10    44.151    44.488     0.362   o
   8   8  10     0.629     2.936     1.484   <
   0  10  10    53.008    52.759     0.557   o
   2  10  10    56.024    56.165     0.578   o
   4  10  10    39.916    40.593     0.498   o
   6  10  10    50.779    49.601     0.550   o
   8  10  10    44.174    47.268     0.534   o
  10  10  10    42.972    42.582     0.902   o
   1   1  11    97.843    98.001     0.858   o
   1   3  11     6.293     9.079     0.539   <
   3   3  11    87.776    87.513     0.785   o
   1   5  11     8.802     8.360     0.625   <
   3   5  11    84.857    84.063     0.537   o
   5   5  11    82.990    82.697     0.756   o
   1   7  11    76.848    77.027     0.506   o
   3   7  11     2.399     5.810     0.865   <
   5   7  11     3.510     5.624     0.996   <
   7   7  11    63.882    64.072     0.628   o
   1   9  11    74.156    73.799     0.494   o
   3   9  11     5.571     8.204     0.754   <
   5   9  11     8.446     8.390     0.606   <
   7   9  11    61.007    61.580     0.439   o
   9   9  11    61.462    60.666     0.627   o
   1  11  11     1.170     5.930     1.483   o
   3  11  11    58.084    57.519     0.600   o
   5  11  11    56.438    55.925     0.589   o
   7  11  11     1.495     5.860     1.484   o
   9  11  11     0.766     3.521     1.754   <
  11  11  11    43.030    43.056     0.908   o
   0   0  12    89.395    88.768     0.791   o
   2   2  12    55.767    55.630     0.556   o
   0   4  12   191.689   188.707     1.136   o
   2   4  12     0.699     5.736     0.826   <
   4   4  12    77.154    76.603     0.716   o
   2   6  12    50.503    50.412     0.380   o
   4   6  12     0.587     4.228     1.216   <
   6   6  12    43.302    43.659     0.514   o
   0   8  12    67.980    66.820     0.461   o
   2   8  12     1.162     3.710     1.075   <
   4   8  12   152.058   150.502     0.917   o
   6   8  12     1.000     4.593     1.155   <
   8   8  12    53.899    52.717     0.582   o
   2  10  12    40.453    40.942     0.362   o
   4  10  12     0.430     3.390     1.199   <
   6  10  12    40.643    40.955     0.361   o
   8  10  12     0.759     3.696     1.227   <
  10  10  12    29.232    29.061     0.477   o
   0  12  12   125.771   125.040     1.091   o
   2  12  12     1.375     4.877     1.590   <
   4  12  12    48.400    48.251     0.536   o
   6  12  12     1.210     4.108     1.751   <
   8  12  12   105.596   105.920     0.946   o
  10  12  12     0.944     4.068     1.592   <
   1   1  13    94.004    93.119     0.838   o
   1   3  13    16.449    17.508     0.244   o
   3   3  13    82.870    82.365     0.765   o
   1   5  13    21.347    22.287     0.317   o
   3   5  13    83.977    83.344     0.545   o
   5   5  13    85.584    85.096     0.785   o
   1   7  13    74.323    74.023     0.502   o
   3   7  13     8.456     9.084     0.649   <
   5   7  13    12.051    12.568     0.230   o
   7   7  13    60.817    60.866     0.619   o
   1   9  13    77.641    77.081     0.516   o
   3   9  13    16.173    17.111     0.246   o
   5   9  13    20.613    20.425     0.273   o
   7   9  13    62.925    62.432     0.446   o
   9   9  13    66.976    66.077     0.646   o
   1  11  13     5.900     6.138     0.901   <
   3  11  13    55.687    55.915     0.414   o
   5  11  13    56.382    56.280     0.417   o
   7  11  13     2.035     5.105     1.089   <
   9  11  13     6.587     5.595     1.021   <
  11  11  13    40.002    40.060     0.461   o
   1  13  13    16.198    15.641     0.326   o
   3  13  13    59.434    60.099     0.609   o
   5  13  13    61.522    61.852     0.607   o
   7  13  13     9.542     9.845     0.347   o
   9  13  13    16.082    16.040     0.329   o
   0   2  14    45.901    45.494     0.370   o
   2   2  14    55.936    55.602     0.583   o
   2   4  14    46.626    47.209     0.374   o
   4   4  14     0.131     3.762     1.445   <
   0   6  14    47.335    47.095     0.387   o
   2   6  14    50.701    49.872     0.388   o
   4   6  14    37.403    37.462     0.353   o
   6   6  14    46.471    46.672     0.543   o
   2   8  14    38.424    38.385     0.355   o
   4   8  14     0.229     4.723     1.123   <
   6   8  14    40.135    40.503     0.358   o
   8   8  14     0.408     3.348     1.648   <
   0  10  14    30.919    30.996     0.345   o
   2  10  14    42.910    42.480     0.364   o
   4  10  14    40.855    41.302     0.358   o
   6  10  14    39.695    39.676     0.352   o
   8  10  14    26.821    26.446     0.334   o
  10  10  14    34.264    33.457     0.448   o
   2  12  14    33.766    34.367     0.334   o
   4  12  14     0.285     3.341     1.168   <
   6  12  14    27.775    28.097     0.322   o
   8  12  14     0.515     3.446     1.115   <
   0  14  14    35.632    35.796     0.467   o
   2  14  14    34.219    34.045     0.450   o
   4  14  14    22.476    22.750     0.428   o
   1   1  15     2.447     3.082     1.657   <
   1   3  15    61.846    61.577     0.439   o
   3   3  15     1.137     4.288     1.706   <
   1   5  15    60.895    60.370     0.436   o
   3   5  15     1.728     4.630     1.167   <
   5   5  15     3.397     4.476     1.675   <
   1   7  15     0.961     4.171     1.113   <
   3   7  15    52.986    52.548     0.399   o
   5   7  15    51.714    51.251     0.400   o
   7   7  15     1.641     4.905     1.480   <
   1   9  15     2.627     4.674     1.197   <
   3   9  15    51.051    50.697     0.393   o
   5   9  15    51.024    50.825     0.386   o
   7   9  15     0.506     3.382     1.202   <
   9   9  15     3.238     3.903     1.592   <
   1  11  15    44.897    45.416     0.362   o
   3  11  15     1.767     5.915     0.921   <
   5  11  15     1.322     4.623     1.026   <
   7  11  15    39.766    39.805     0.332   o
   1  13  15    43.289    43.366     0.346   o
   3  13  15     0.914     3.055     1.109   <
   5  13  15     2.581     4.665     0.986   <
   0   0  16   137.998   135.966     1.184   o
   2   2  16    39.857    39.394     0.515   o
   0   4  16    53.850    53.680     0.409   o
   2   4  16     0.636     3.998     1.172   <
   4   4  16   125.737   124.589     1.091   o
   2   6  16    36.216    36.408     0.356   o
   4   6  16     0.560     4.648     1.055   <
   6   6  16    35.326    35.633     0.481   o
   0   8  16   115.129   114.504     0.711   o
   2   8  16     1.126     4.320     1.200   <
   4   8  16    43.449    43.704     0.359   o
   6   8  16     0.995     4.489     1.152   <
   8   8  16    97.014    96.584     0.863   o
   2  10  16    32.284    32.682     0.335   o
   4  10  16     0.434     3.807     1.147   <
   6  10  16    27.592    28.308     0.322   o
   8  10  16     0.782     4.836     0.974   <
   0  12  16    35.233    34.443     0.320   o
   2  12  16     1.399     4.004     1.120   <
   4  12  16    89.235    89.342     0.561   o
   1   1  17    14.087    13.972     0.314   o
   1   3  17    62.848    63.267     0.450   o
   3   3  17     8.882     8.960     0.431   o
   1   5  17    64.744    64.437     0.449   o
   3   5  17    12.364    12.392     0.230   o
   5   5  17    16.147    15.998     0.328   o
   1   7  17     7.633     7.970     0.598   <
   3   7  17    51.723    52.038     0.391   o
   5   7  17    52.967    52.808     0.388   o
   7   7  17     3.274     3.822     1.703   <
   1   9  17    14.339    14.779     0.219   o
   3   9  17    54.629    54.859     0.394   o
   5   9  17    56.543    57.077     0.399   o
   7   9  17     8.310     7.088     0.726   <
   1  11  17    43.877    44.342     0.342   o
   3  11  17     2.608     3.515     1.085   <
   0   2  18    35.370    35.991     0.341   o
   2   2  18    39.518    40.083     0.495   o
   2   4  18    31.479    31.648     0.342   o
   4   4  18     0.072     3.248     1.698   <
   0   6  18    27.889    28.265     0.327   o
   2   6  18    36.703    37.005     0.336   o
   4   6  18    34.064    34.513     0.328   o
   6   6  18    34.135    34.090     0.449   o
   2   8  18    30.558    30.660     0.316   o
   4   8  18     0.131     3.978     1.013   <
   1   1  19    43.647    43.189     0.503   o
   1   3  19     1.454     4.546     1.144   <
   3   3  19    41.341    41.089     0.483   o
   1   5  19     0.676     4.359     1.120   <
   3   5  19    40.314    40.030     0.332   o
   5   5  19    39.797    39.404     0.462   o
   1   7  19    38.242    38.377     0.318   o
   3   7  19     2.052     4.238     1.098   <
   0   0  20    35.158    34.245     0.443   o
   2   2  20    28.289    29.745     0.428   o
   0   4  20    89.164    89.107     0.558   o
   2   4  20     0.561     3.223     1.109   <
