# Supplementary material for: Disappearance of peculiarly large atomic displacement in the high-temperature phase of magnetite with substitution of Fe2+ by Ni2+and Mn2+
Source: Acta Crystallogr B Struct Sci Cryst Eng Mater. 2026 Feb 1;82(Pt 1):98–107. doi: 10.1107/S2052520625009928 (PMC12869524; doi:10.1107/S2052520625009928)
Supplement: Supplementary file 3 [file b-82-00098-mn01sup3.hkl]

#======================================================================

data_mn01

#======================================================================

# Structure Factor Table

#==============================================================================
 loop_
 _refln_index_h
 _refln_index_k
 _refln_index_l
 _refln_F_calc
 _refln_F_meas
 _refln_F_sigma
 _refln_include_status
   1   1   1    65.769    68.900     1.106   o
   0   2   2   170.507   168.869     1.418   o
   2   2   2   141.207   135.730     2.017   o
   1   1   3   269.051   267.550     2.217   o
   1   3   3    27.789    29.689     0.528   o
   3   3   3   200.098   199.486     2.936   o
   0   0   4   298.355   303.849     2.518   o
   2   2   4   132.642   131.737     1.158   o
   0   4   4   467.005   474.060     3.936   o
   2   4   4     0.816     6.115     2.428   <
   4   4   4   180.283   179.476     2.698   o
   1   1   5   232.124   229.167     1.936   o
   1   3   5    37.040    38.192     0.486   o
   3   3   5   180.278   179.302     1.552   o
   1   5   5    42.677    44.885     0.748   o
   3   5   5   165.279   165.327     1.464   o
   5   5   5   155.057   153.547     2.421   o
   0   2   6   109.534   110.083     0.728   o
   2   2   6   122.503   125.436     1.148   o
   2   4   6    97.360    97.650     0.690   o
   4   4   6     0.425     6.631     2.706   <
   0   6   6    88.205    88.157     0.956   o
   2   6   6    99.603   101.301     1.040   o
   4   6   6    72.100    72.637     0.914   o
   6   6   6    82.707    82.817     1.742   o
   1   1   7    19.727    21.933     0.474   o
   1   3   7   146.224   147.220     0.939   o
   3   3   7     9.647    12.620     1.077   <
   1   5   7   136.210   135.530     0.898   o
   3   5   7    14.858    14.371     1.022   <
   5   5   7    19.249    18.097     1.055   o
   1   7   7     7.511    11.077     2.069   <
   3   7   7   100.009    99.866     1.096   o
   5   7   7    96.256    97.401     1.110   o
   7   7   7     2.023     9.459     6.069   <
   0   0   8   330.564   327.983     2.748   o
   2   2   8    84.724    85.176     0.938   o
   0   4   8   130.805   131.356     0.882   o
   2   4   8     0.728     7.723     1.790   <
   4   4   8   259.270   255.954     2.206   o
   2   6   8    67.579    68.178     0.667   o
   4   6   8     0.530     5.808     2.190   <
   6   6   8    60.889    60.737     1.000   o
   0   8   8   215.639   212.125     1.895   o
   2   8   8     0.999    10.296     3.060   <
   4   8   8    87.000    86.258     1.092   o
   6   8   8     0.808     8.109     3.217   <
   8   8   8   164.699   164.251     2.799   o
   1   1   9    31.019    31.329     0.635   o
   1   3   9   129.549   128.618     0.885   o
   3   3   9    19.734    19.757     0.646   o
   1   5   9   125.051   124.084     0.878   o
   3   5   9    24.170    24.332     0.446   o
   5   5   9    29.146    29.448     0.625   o
   1   7   9    15.521    15.862     1.340   <
   3   7   9    93.884    93.803     0.792   o
   5   7   9    92.600    91.724     0.806   o
   7   7   9     7.755     6.960     3.447   <
   1   9   9    24.459    23.530     0.708   o
   3   9   9    92.158    92.112     1.170   o
   5   9   9    92.912    92.246     1.184   o
   7   9   9    14.005    13.608     3.007   <
   9   9   9    22.145    22.647     1.429   o
   0   2  10    70.257    69.785     0.674   o
   2   2  10    82.745    82.183     1.008   o
   2   4  10    61.474    60.217     0.685   o
   4   4  10     0.216     9.471     2.879   <
   0   6  10    54.199    54.689     0.700   o
   2   6  10    70.930    70.325     0.726   o
   4   6  10    58.752    58.180     0.738   o
   6   6  10    62.391    62.022     1.083   o
   2   8  10    52.657    53.625     0.744   o
   4   8  10     0.338     7.814     2.355   <
   6   8  10    43.101    43.023     0.590   o
   8   8  10     0.543     7.832     3.625   <
   0  10  10    51.591    52.704     0.984   o
   2  10  10    56.094    54.861     1.119   o
   4  10  10    38.905    39.547     0.814   o
   6  10  10    50.824    50.548     0.944   o
   8  10  10    42.525    42.704     0.845   o
  10  10  10    42.962    43.901     1.476   o
   1   1  11    95.821    94.025     1.088   o
   1   3  11     5.618     8.437     2.200   <
   3   3  11    84.943    84.218     1.067   o
   1   5  11     8.862    10.137     2.333   <
   3   5  11    83.217    84.016     0.778   o
   5   5  11    81.462    80.708     1.133   o
   1   7  11    74.514    74.517     0.780   o
   3   7  11     1.516    10.783     1.877   <
   5   7  11     3.637     8.696     2.267   <
   7   7  11    60.817    59.068     1.162   o
   1   9  11    72.860    71.715     0.803   o
   3   9  11     6.226     8.833     2.404   <
   5   9  11     8.684    12.196     1.844   <
   7   9  11    59.996    59.789     0.816   o
   9   9  11    59.654    59.967     1.180   o
   1  11  11     1.058     6.766     3.889   <
   3  11  11    55.383    57.690     1.086   o
   5  11  11    54.902    53.823     1.006   o
   7  11  11     2.209     5.171     3.880   <
   9  11  11     1.566     7.885     3.723   <
   0   0  12    86.896    87.168     1.096   o
   2   2  12    54.605    54.891     1.051   o
   0   4  12   186.864   184.148     1.223   o
   2   4  12     0.633     6.086     2.394   <
   4   4  12    74.669    74.455     1.099   o
   2   6  12    49.232    50.139     0.647   o
   4   6  12     0.519     5.955     2.697   <
   6   6  12    42.226    42.755     0.875   o
   0   8  12    65.505    65.075     0.812   o
   2   8  12     1.010     7.699     2.528   <
   4   8  12   147.106   146.610     1.070   o
   6   8  12     0.835     9.148     2.552   <
   8   8  12    51.543    51.370     1.009   o
   2  10  12    39.258    39.532     0.569   o
   4  10  12     0.352     8.268     2.522   <
   6  10  12    39.041    39.058     0.568   o
   8  10  12     0.564     9.172     2.349   <
   0  12  12   120.760   120.894     1.385   o
   2  12  12     1.052     9.333     3.872   <
   4  12  12    46.110    46.867     0.899   o
   6  12  12     0.867     4.406     3.892   <
   1   1  13    92.461    91.927     1.147   o
   1   3  13    16.914    15.235     1.628   <
   3   3  13    81.966    81.148     1.111   o
   1   5  13    20.996    19.326     1.248   <
   3   5  13    82.197    81.580     0.836   o
   5   5  13    83.055    83.075     1.174   o
   1   7  13    73.184    71.721     0.820   o
   3   7  13     9.441    10.581     2.189   <
   5   7  13    12.211    10.365     2.338   <
   7   7  13    60.158    60.324     1.144   o
   1   9  13    74.982    74.153     0.844   o
   3   9  13    15.652    14.535     1.604   <
   5   9  13    19.432    18.971     1.157   <
   7   9  13    60.762    61.662     0.788   o
   1  11  13     6.592     9.283     2.587   <
   3  11  13    54.814    54.660     0.704   o
   5  11  13    54.773    55.472     0.730   o
   0   2  14    44.720    44.305     0.619   o
   2   2  14    56.165    55.377     1.116   o
   2   4  14    45.318    46.272     0.661   o
   4   4  14     0.113     8.293     3.546   <
   0   6  14    45.878    45.446     0.631   o
   2   6  14    50.882    51.676     0.690   o
   4   6  14    36.337    36.874     0.535   o
   6   6  14    46.606    46.584     0.923   o
   2   8  14    37.220    36.992     0.524   o
   4   8  14     0.182     9.278     2.524   <
   6   8  14    38.486    39.193     0.578   o
   8   8  14     0.290     7.919     3.703   <
   0  10  14    29.968    30.282     0.505   o
   2  10  14    43.001    42.259     0.600   o
   4  10  14    39.065    39.731     0.582   o
   1   1  15     2.374     5.906     3.846   <
   1   3  15    59.793    60.844     0.822   o
   3   3  15     1.069     9.471     3.340   <
   1   5  15    59.268    58.763     0.847   o
   3   5  15     1.964     7.080     2.596   <
   5   5  15     3.656     6.651     3.759   <
   1   7  15     1.003     9.740     2.453   <
   3   7  15    50.508    49.817     0.694   o
   5   7  15    50.169    49.940     0.670   o
   7   7  15     2.183     7.233     3.672   <
   1   9  15     3.150     6.273     2.506   <
   3   9  15    49.841    50.738     0.672   o
   0   0  16   132.878   132.021     1.443   o
   2   2  16    38.529    37.998     0.810   o
   0   4  16    51.360    52.708     0.714   o
   2   4  16     0.502     7.669     2.569   <
   4   4  16   120.639   120.122     1.386   o
   2   6  16    34.947    35.453     0.524   o
   4   6  16     0.414    10.253     2.468   <
   6   6  16    33.741    35.157     0.751   o
   0   8  16   110.106   110.513     0.929   o
   2   8  16     0.804     8.974     2.595   <
   1   1  17    14.018    13.028     3.712   o
   1   3  17    61.296    60.921     0.841   o
   3   3  17     9.675    10.248     3.120   <
   1   5  17    62.265    62.890     0.830   o
   3   5  17    12.181    12.129     1.955   <
   0   2  18    33.894    34.338     0.521   o
