# Supplementary material for: Disappearance of peculiarly large atomic displacement in the high-temperature phase of magnetite with substitution of Fe2+ by Ni2+and Mn2+
Source: Acta Crystallogr B Struct Sci Cryst Eng Mater. 2026 Feb 1;82(Pt 1):98–107. doi: 10.1107/S2052520625009928 (PMC12869524; doi:10.1107/S2052520625009928)
Supplement: Supplementary file 4 [file b-82-00098-mn02sup4.hkl]

#======================================================================

data_mn02

#======================================================================

# Structure Factor Table

#==============================================================================
 loop_
 _refln_index_h
 _refln_index_k
 _refln_index_l
 _refln_F_calc
 _refln_F_meas
 _refln_F_sigma
 _refln_include_status
   1   1   1    67.386    70.224     1.027   o
   0   2   2   169.750   165.777     1.368   o
   2   2   2   141.590   133.818     1.926   o
   1   1   3   268.299   269.052     2.210   o
   1   3   3    27.234    29.102     0.352   o
   3   3   3   197.417   193.632     2.784   o
   0   0   4   298.934   304.635     2.503   o
   2   2   4   131.806   130.404     1.094   o
   0   4   4   465.878   483.367     3.981   o
   2   4   4     1.811     3.724     1.440   <
   4   4   4   180.729   177.097     2.561   o
   1   1   5   232.846   230.043     1.906   o
   1   3   5    38.457    39.813     0.308   o
   3   3   5   180.112   177.934     1.485   o
   1   5   5    44.303    45.439     0.491   o
   3   5   5   165.660   164.233     1.379   o
   5   5   5   155.230   153.277     2.261   o
   0   2   6   108.728   108.934     0.660   o
   2   2   6   123.530   125.264     1.064   o
   2   4   6    96.525    96.800     0.601   o
   4   4   6     1.087     6.366     1.388   <
   0   6   6    87.302    88.068     0.796   o
   2   6   6   100.878   102.346     0.907   o
   4   6   6    71.478    72.034     0.697   o
   6   6   6    84.112    83.998     1.376   o
   1   1   7    19.982    22.632     0.414   o
   1   3   7   144.750   144.522     0.865   o
   3   3   7     8.564     9.720     0.560   <
   1   5   7   136.124   135.223     0.819   o
   3   5   7    15.581    18.082     0.268   <
   5   5   7    20.471    20.530     0.409   o
   1   7   7     7.130     9.985     0.631   <
   3   7   7    97.845    97.690     0.891   o
   5   7   7    95.770    95.201     0.882   o
   7   7   7     1.457    10.058     2.775   <
   0   0   8   329.353   327.374     2.700   o
   2   2   8    83.924    83.901     0.766   o
   0   4   8   131.110   129.961     0.794   o
   2   4   8     1.911     5.488     1.126   <
   4   4   8   258.009   254.516     2.133   o
   2   6   8    66.883    67.237     0.479   o
   4   6   8     1.447     5.395     1.291   <
   6   6   8    59.990    59.679     0.664   o
   0   8   8   214.318   211.159     1.799   o
   2   8   8     2.718     7.339     1.612   <
   4   8   8    87.116    85.405     0.832   o
   6   8   8     2.232     6.665     1.708   <
   8   8   8   163.276   162.931     2.484   o
   1   1   9    32.499    33.206     0.502   o
   1   3   9   129.988   129.428     0.792   o
   3   3   9    21.242    21.320     0.395   o
   1   5   9   125.155   124.589     0.774   o
   3   5   9    25.465    25.788     0.334   o
   5   5   9    29.986    29.912     0.569   o
   1   7   9    16.886    18.333     0.260   o
   3   7   9    94.184    93.766     0.629   o
   5   7   9    92.808    92.091     0.625   o
   7   7   9     9.042    10.242     1.084   <
   1   9   9    25.263    24.977     0.483   o
   3   9   9    92.122    91.150     0.884   o
   5   9   9    92.338    92.087     0.892   o
   7   9   9    15.103    15.170     0.430   o
   9   9   9    22.332    21.933     0.807   o
   0   2  10    69.431    69.733     0.491   o
   2   2  10    84.192    84.367     0.796   o
   2   4  10    60.809    60.640     0.465   o
   4   4  10     0.608     6.496     1.630   <
   0   6  10    53.675    53.495     0.447   o
   2   6  10    72.438    72.276     0.524   o
   4   6  10    57.781    57.605     0.471   o
   6   6  10    63.960    64.351     0.720   o
   2   8  10    51.836    51.917     0.459   o
   4   8  10     0.958     6.270     1.443   <
   6   8  10    42.584    43.246     0.459   o
   8   8  10     1.560     6.551     1.975   <
   0  10  10    50.494    50.139     0.678   o
   2  10  10    57.708    56.562     0.698   o
   4  10  10    38.498    38.268     0.658   o
   6  10  10    52.429    50.815     0.688   o
   8  10  10    41.368    42.729     0.671   o
  10  10  10    44.537    42.354     1.171   o
   1   1  11    95.110    95.064     0.879   o
   1   3  11     5.561     7.846     0.909   <
   3   3  11    83.263    83.489     0.817   o
   1   5  11     9.713    11.309     0.603   <
   3   5  11    82.819    82.234     0.573   o
   5   5  11    81.474    81.031     0.817   o
   1   7  11    73.275    72.992     0.539   o
   3   7  11     1.328     5.930     1.453   <
   5   7  11     4.210     6.257     1.304   <
   7   7  11    58.792    57.877     0.708   o
   1   9  11    73.033    72.351     0.547   o
   3   9  11     7.476     7.962     1.282   <
   5   9  11     9.881     9.846     0.836   <
   7   9  11    60.131    60.661     0.511   o
   9   9  11    59.664    58.797     0.726   o
   1  11  11     1.118     5.818     2.295   <
   3  11  11    53.702    54.103     0.693   o
   5  11  11    54.410    54.753     0.712   o
   7  11  11     2.912     6.961     1.953   <
   9  11  11     2.755     7.226     1.967   o
   0   0  12    86.974    86.490     0.831   o
   2   2  12    53.879    54.657     0.648   o
   0   4  12   185.481   181.908     1.119   o
   2   4  12     1.733     4.212     1.397   <
   4   4  12    74.737    74.056     0.784   o
   2   6  12    48.420    48.775     0.465   o
   4   6  12     1.447     4.780     1.482   <
   6   6  12    41.636    41.620     0.656   o
   0   8  12    65.574    64.091     0.522   o
   2   8  12     2.799     6.227     1.286   <
   4   8  12   145.664   144.782     0.925   o
   6   8  12     2.368     5.466     1.540   <
   8   8  12    51.664    51.021     0.694   o
   2  10  12    38.569    38.754     0.473   o
   4  10  12     1.028     5.917     1.505   <
   6  10  12    37.995    38.514     0.472   o
   8  10  12     1.701     5.927     1.470   <
   0  12  12   119.290   119.260     1.101   o
   2  12  12     3.041     8.084     1.883   <
   4  12  12    46.261    45.901     0.671   o
   6  12  12     2.589     6.632     2.018   <
   1   1  13    92.629    92.201     0.891   o
   1   3  13    18.333    19.647     0.288   o
   3   3  13    82.507    82.699     0.837   o
   1   5  13    21.871    22.634     0.321   o
   3   5  13    82.235    81.882     0.590   o
   5   5  13    82.534    81.814     0.855   o
   1   7  13    73.593    73.114     0.558   o
   3   7  13    11.084    10.258     0.924   <
   5   7  13    13.431    13.879     0.361   o
   7   7  13    60.741    60.862     0.729   o
   1   9  13    74.405    74.617     0.575   o
   3   9  13    16.425    16.845     0.292   o
   5   9  13    19.662    19.852     0.301   o
   7   9  13    60.570    60.720     0.514   o
   9   9  13    62.366    62.701     0.730   o
   1  11  13     8.048     7.184     1.238   <
   3  11  13    55.273    55.044     0.501   o
   5  11  13    54.891    54.505     0.493   o
   0   2  14    44.057    44.768     0.457   o
   2   2  14    57.862    56.849     0.696   o
   2   4  14    44.463    45.243     0.466   o
   4   4  14     0.341     4.466     2.277   <
   0   6  14    44.829    45.674     0.469   o
   2   6  14    52.560    52.014     0.484   o
   4   6  14    35.848    36.255     0.460   o
   6   6  14    48.264    48.592     0.689   o
   2   8  14    36.543    37.783     0.467   o
   4   8  14     0.563     5.176     1.527   <
   6   8  14    37.375    38.157     0.476   o
   8   8  14     0.930     5.681     2.114   <
   0  10  14    29.620    30.354     0.403   o
   2  10  14    44.633    44.259     0.477   o
   4  10  14    37.793    38.973     0.462   o
   1   1  15     2.868     7.436     1.794   <
   1   3  15    58.915    59.229     0.506   o
   3   3  15     1.177     4.236     2.251   <
   1   5  15    59.031    59.099     0.510   o
   3   5  15     2.686     4.956     1.435   <
   5   5  15     4.690     5.296     2.116   <
   1   7  15     1.048     4.819     1.455   <
   3   7  15    49.070    49.369     0.480   o
   5   7  15    49.725    48.964     0.488   o
   7   7  15     2.641     6.448     1.968   <
   1   9  15     4.349     5.267     1.563   <
   3   9  15    49.907    50.488     0.484   o
   5   9  15    49.477    49.028     0.473   o
   0   0  16   131.357   130.736     1.184   o
   2   2  16    37.726    37.771     0.669   o
   0   4  16    51.414    50.240     0.486   o
   2   4  16     1.437     6.345     1.316   <
   4   4  16   119.127   118.627     1.096   o
   2   6  16    34.204    34.758     0.465   o
   4   6  16     1.223     6.120     1.392   <
   6   6  16    32.761    33.574     0.670   o
   0   8  16   108.634   108.802     0.724   o
   2   8  16     2.382     4.582     1.561   <
   1   1  17    15.052    15.571     0.430   o
   1   3  17    61.470    61.829     0.515   o
   3   3  17    11.248    11.104     1.257   <
   1   5  17    61.813    62.071     0.513   o
   3   5  17    13.138    12.575     0.550   <
   0   2  18    32.969    33.401     0.454   o
