# Supplementary material for: Disappearance of peculiarly large atomic displacement in the high-temperature phase of magnetite with substitution of Fe2+ by Ni2+and Mn2+
Source: Acta Crystallogr B Struct Sci Cryst Eng Mater. 2026 Feb 1;82(Pt 1):98–107. doi: 10.1107/S2052520625009928 (PMC12869524; doi:10.1107/S2052520625009928)
Supplement: Supplementary file 5 [file b-82-00098-mn03sup5.hkl]

#======================================================================

data_mn03

#======================================================================

# Structure Factor Table

#==============================================================================
 loop_
 _refln_index_h
 _refln_index_k
 _refln_index_l
 _refln_F_calc
 _refln_F_meas
 _refln_F_sigma
 _refln_include_status
   1   1   1    68.212    73.569     1.090   o
   0   2   2   169.122   167.818     1.390   o
   2   2   2   140.728   134.567     1.954   o
   1   1   3   266.993   267.364     2.200   o
   1   3   3    26.108    29.599     0.443   o
   3   3   3   194.561   193.429     2.805   o
   0   0   4   298.332   304.598     2.508   o
   2   2   4   131.107   130.530     1.110   o
   0   4   4   464.186   473.705     3.904   o
   2   4   4     2.796     8.151     1.595   <
   4   4   4   180.271   178.201     2.609   o
   1   1   5   233.229   230.365     1.919   o
   1   3   5    39.249    40.551     0.363   o
   3   3   5   179.744   178.683     1.508   o
   1   5   5    45.412    45.504     0.573   o
   3   5   5   165.919   164.171     1.402   o
   5   5   5   155.476   153.327     2.300   o
   0   2   6   108.072   107.920     0.673   o
   2   2   6   123.788   126.815     1.099   o
   2   4   6    96.087    96.285     0.626   o
   4   4   6     1.739     6.404     1.851   <
   0   6   6    86.976    87.863     0.841   o
   2   6   6   101.624   103.492     0.955   o
   4   6   6    71.041    70.085     0.750   o
   6   6   6    85.126    84.969     1.492   o
   1   1   7    19.691    22.863     0.472   o
   1   3   7   143.274   143.709     0.878   o
   3   3   7     7.138     9.721     1.283   <
   1   5   7   135.974   135.180     0.841   o
   3   5   7    15.804    16.344     0.299   o
   5   5   7    21.120    22.395     0.458   o
   1   7   7     6.394     8.033     1.565   <
   3   7   7    95.983    95.143     0.935   o
   5   7   7    95.475    94.930     0.946   o
   7   7   7     1.918     4.319     3.719   <
   0   0   8   327.969   323.229     2.677   o
   2   2   8    83.498    83.618     0.815   o
   0   4   8   130.634   129.898     0.816   o
   2   4   8     3.072     7.177     1.332   <
   4   4   8   256.799   253.340     2.131   o
   2   6   8    66.540    67.162     0.541   o
   4   6   8     2.350     5.684     1.711   <
   6   6   8    59.682    59.552     0.769   o
   0   8   8   213.195   211.367     1.814   o
   2   8   8     4.407     6.419     2.298   <
   4   8   8    86.561    84.765     0.906   o
   6   8   8     3.640     8.518     2.400   <
   8   8   8   162.255   158.794     2.513   o
   1   1   9    33.483    34.466     0.629   o
   1   3   9   130.441   129.137     0.819   o
   3   3   9    22.220    24.052     0.485   o
   1   5   9   125.402   124.288     0.804   o
   3   5   9    26.255    26.758     0.372   o
   5   5   9    30.441    32.015     0.614   o
   1   7   9    17.708    17.755     0.343   o
   3   7   9    94.634    94.055     0.678   o
   5   7   9    93.138    91.434     0.677   o
   7   7   9     9.868    11.995     1.009   <
   1   9   9    25.656    26.957     0.530   o
   3   9   9    92.309    91.545     0.968   o
   5   9   9    92.119    90.949     0.992   o
   7   9   9    15.660    16.471     0.607   o
   9   9   9    22.174    22.797     0.892   o
   0   2  10    69.112    69.158     0.546   o
   2   2  10    85.244    85.409     0.869   o
   2   4  10    60.488    60.625     0.533   o
   4   4  10     0.998     2.638     2.351   <
   0   6  10    53.356    53.642     0.529   o
   2   6  10    73.639    72.928     0.592   o
   4   6  10    57.511    57.619     0.554   o
   6   6  10    65.296    65.173     0.831   o
   2   8  10    51.574    50.487     0.567   o
   4   8  10     1.576     7.041     1.796   <
   6   8  10    42.416    42.665     0.599   o
   8   8  10     2.577     6.590     2.484   <
   0  10  10    50.236    50.492     0.832   o
   2  10  10    59.135    59.150     0.855   o
   4  10  10    38.337    39.368     0.770   o
   6  10  10    53.890    53.056     0.863   o
   8  10  10    41.016    42.629     0.845   o
  10  10  10    46.037    45.988     1.524   o
   1   1  11    94.539    94.370     0.948   o
   1   3  11     5.117     7.086     1.629   <
   3   3  11    81.919    81.497     0.887   o
   1   5  11    10.036    10.634     1.006   <
   3   5  11    82.637    81.599     0.636   o
   5   5  11    81.617    81.484     0.907   o
   1   7  11    72.412    71.879     0.608   o
   3   7  11     1.681     5.161     1.811   <
   5   7  11     4.401     6.683     1.889   <
   7   7  11    57.310    56.551     0.858   o
   1   9  11    73.401    73.013     0.632   o
   3   9  11     8.237     8.067     1.809   <
   5   9  11    10.501     9.435     1.717   <
   7   9  11    60.633    61.204     0.627   o
   9   9  11    59.918    59.187     0.892   o
   1  11  11     1.192     7.408     2.654   <
   3  11  11    52.578    51.847     0.868   o
   5  11  11    54.388    55.543     0.871   o
   7  11  11     3.838     9.733     2.314   <
   9  11  11     3.590     6.803     2.542   <
   0   0  12    86.367    85.941     0.910   o
   2   2  12    53.614    54.616     0.770   o
   0   4  12   184.395   181.267     1.129   o
   2   4  12     2.817     6.396     1.692   <
   4   4  12    74.159    73.265     0.883   o
   2   6  12    48.148    47.824     0.570   o
   4   6  12     2.364     7.408     1.888   <
   6   6  12    41.496    42.410     0.801   o
   0   8  12    65.020    64.976     0.609   o
   2   8  12     4.564     7.043     1.932   <
   4   8  12   144.695   143.563     0.951   o
   6   8  12     3.888     5.442     1.940   <
   8   8  12    51.199    51.678     0.877   o
   2  10  12    38.397    38.910     0.520   o
   4  10  12     1.706     6.216     1.850   <
   6  10  12    37.649    38.982     0.540   o
   8  10  12     2.846     6.384     1.948   <
   0  12  12   118.403   118.080     1.177   o
   2  12  12     5.012     7.457     2.732   <
   4  12  12    45.836    46.087     0.863   o
   6  12  12     4.307     7.535     2.490   <
   1   1  13    93.039    92.014     0.975   o
   1   3  13    19.256    18.522     0.732   <
   3   3  13    83.261    83.388     0.936   o
   1   5  13    22.318    22.903     0.363   o
   3   5  13    82.536    81.806     0.674   o
   5   5  13    82.393    82.158     0.944   o
   1   7  13    74.239    73.566     0.651   o
   3   7  13    12.222    11.985     1.265   <
   5   7  13    14.120    12.562     1.288   <
   7   7  13    61.660    62.365     0.898   o
   1   9  13    74.218    74.016     0.659   o
   3   9  13    16.735    15.016     1.149   <
   5   9  13    19.528    19.603     0.408   o
   7   9  13    60.696    61.332     0.629   o
   9   9  13    61.689    62.268     0.875   o
   1  11  13     8.963     8.237     1.939   <
   3  11  13    56.070    57.211     0.614   o
   5  11  13    55.295    54.435     0.618   o
   0   2  14    43.829    44.251     0.569   o
   2   2  14    59.359    58.721     0.859   o
   2   4  14    44.227    44.714     0.583   o
   4   4  14     0.574     5.482     2.777   <
   0   6  14    44.564    44.506     0.596   o
   2   6  14    54.084    53.363     0.610   o
   4   6  14    35.701    36.989     0.481   o
   6   6  14    49.809    49.203     0.882   o
   2   8  14    36.374    37.461     0.501   o
   4   8  14     0.952     7.246     1.907   <
   6   8  14    37.031    37.325     0.509   o
   8   8  14     1.589     6.039     2.913   <
   0  10  14    29.544    29.890     0.424   o
   2  10  14    46.182    45.918     0.619   o
   4  10  14    37.415    38.754     0.517   o
   6  10  14    42.828    42.657     0.586   o
   1   1  15     2.917     6.788     2.587   <
   1   3  15    58.423    58.351     0.616   o
   3   3  15     1.444     7.456     2.441   <
   1   5  15    59.069    58.228     0.625   o
   3   5  15     2.980     7.878     1.942   <
   5   5  15     5.157     7.301     2.804   <
   1   7  15     1.146     6.399     1.962   <
   3   7  15    48.180    48.292     0.622   o
   5   7  15    49.742    49.911     0.621   o
   7   7  15     3.325     8.830     2.339   <
   1   9  15     5.006     7.114     1.861   <
   3   9  15    50.342    51.001     0.621   o
   5   9  15    49.779    49.666     0.604   o
   0   0  16   130.338   128.388     1.249   o
   2   2  16    37.503    38.151     0.738   o
   0   4  16    50.855    50.320     0.617   o
   2   4  16     2.363     5.165     1.942   <
   4   4  16   118.180   117.944     1.177   o
   2   6  16    34.031    35.353     0.492   o
   4   6  16     2.030     6.653     1.989   <
   6   6  16    32.435    32.976     0.642   o
   0   8  16   107.778   106.715     0.782   o
   2   8  16     3.951     7.173     1.840   <
   1   1  17    15.635    14.861     1.593   <
   1   3  17    61.998    62.225     0.631   o
   3   3  17    12.331    12.182     2.124   <
   1   5  17    61.783    62.761     0.630   o
   3   5  17    13.632    13.586     0.967   <
   0   2  18    32.720    33.950     0.476   o
   2   2  18    43.245    42.323     0.872   o
