# Supplementary material for: Disappearance of peculiarly large atomic displacement in the high-temperature phase of magnetite with substitution of Fe2+ by Ni2+and Mn2+
Source: Acta Crystallogr B Struct Sci Cryst Eng Mater. 2026 Feb 1;82(Pt 1):98–107. doi: 10.1107/S2052520625009928 (PMC12869524; doi:10.1107/S2052520625009928)
Supplement: Supplementary file 6 [file b-82-00098-mn05sup6.hkl]

#======================================================================

data_mn05

#======================================================================

# Structure Factor Table

#==============================================================================
 loop_
 _refln_index_h
 _refln_index_k
 _refln_index_l
 _refln_F_calc
 _refln_F_meas
 _refln_F_sigma
 _refln_include_status
   1   1   1    71.881    74.029     1.126   o
   0   2   2   167.927   166.915     1.393   o
   2   2   2   142.073   135.039     1.985   o
   1   1   3   265.707   263.740     2.179   o
   1   3   3    25.132    26.170     0.506   o
   3   3   3   189.917   189.278     2.779   o
   0   0   4   299.806   304.869     2.520   o
   2   2   4   129.465   129.739     1.125   o
   0   4   4   462.596   468.998     3.884   o
   2   4   4     4.605     6.311     1.872   <
   4   4   4   181.137   181.058     2.694   o
   1   1   5   235.314   233.908     1.964   o
   1   3   5    41.959    42.840     0.423   o
   3   3   5   179.670   178.953     1.531   o
   1   5   5    49.034    49.658     0.663   o
   3   5   5   167.138   166.249     1.448   o
   5   5   5   157.044   155.844     2.399   o
   0   2   6   106.335   106.174     0.687   o
   2   2   6   126.409   129.170     1.147   o
   2   4   6    95.195    95.390     0.653   o
   4   4   6     2.914     7.599     2.232   <
   0   6   6    86.607    86.317     0.897   o
   2   6   6   104.726   105.099     1.020   o
   4   6   6    69.490    69.123     0.829   o
   6   6   6    88.480    89.133     1.682   o
   1   1   7    19.960    23.570     0.487   o
   1   3   7   140.939   141.293     0.888   o
   3   3   7     5.378     7.332     2.267   <
   1   5   7   135.993   135.793     0.872   o
   3   5   7    16.897    17.548     0.360   o
   5   5   7    22.976    24.211     0.490   o
   1   7   7     5.776     9.314     2.027   o
   3   7   7    92.929    92.774     0.990   o
   5   7   7    95.104    94.907     1.031   o
   7   7   7     3.488     8.018     4.542   <
   0   0   8   326.285   325.152     2.711   o
   2   2   8    82.470    84.323     0.880   o
   0   4   8   131.033   130.713     0.851   o
   2   4   8     5.156     8.804     1.274   <
   4   4   8   255.104   251.665     2.146   o
   2   6   8    65.482    64.852     0.595   o
   4   6   8     3.959     5.676     1.944   <
   6   6   8    59.101    59.357     0.882   o
   0   8   8   211.449   208.839     1.842   o
   2   8   8     7.411     9.057     2.473   <
   4   8   8    86.416    86.593     1.006   o
   6   8   8     6.129     7.087     2.878   <
   8   8   8   160.453   159.083     2.618   o
   1   1   9    36.461    37.442     0.738   o
   1   3   9   131.747   131.336     0.863   o
   3   3   9    24.763    26.390     0.539   o
   1   5   9   126.605   126.335     0.852   o
   3   5   9    28.608    28.602     0.396   o
   5   5   9    32.521    32.146     0.642   o
   1   7   9    19.803    19.424     0.407   o
   3   7   9    95.568    95.337     0.741   o
   5   7   9    93.866    92.800     0.747   o
   7   7   9    11.887    11.332     1.936   <
   1   9   9    27.417    28.532     0.608   o
   3   9   9    92.995    92.580     1.071   o
   5   9   9    92.383    92.195     1.102   o
   7   9   9    17.223    15.493     1.547   <
   9   9   9    22.951    23.730     1.112   o
   0   2  10    68.444    69.042     0.603   o
   2   2  10    88.666    89.650     0.975   o
   2   4  10    59.390    60.364     0.608   o
   4   4  10     1.688     7.247     2.837   <
   0   6  10    51.914    52.209     0.613   o
   2   6  10    77.187    76.935     0.675   o
   4   6  10    57.182    56.685     0.638   o
   6   6  10    68.976    68.235     0.973   o
   2   8  10    50.908    50.337     0.679   o
   4   8  10     2.664     9.198     1.844   <
   6   8  10    41.413    41.728     0.588   o
   8   8  10     4.360     5.067     3.093   <
   0  10  10    50.083    49.674     0.904   o
   2  10  10    62.898    62.105     1.000   o
   4  10  10    37.111    37.789     0.782   o
   6  10  10    57.645    55.974     1.072   o
   8  10  10    40.480    41.050     0.769   o
  10  10  10    49.745    48.290     1.430   o
   1   1  11    93.577    92.544     1.012   o
   1   3  11     4.913     6.070     1.970   <
   3   3  11    79.709    79.212     0.965   o
   1   5  11    11.072     9.904     1.667   <
   3   5  11    82.360    81.528     0.709   o
   5   5  11    81.809    80.800     1.014   o
   1   7  11    71.039    69.843     0.692   o
   3   7  11     2.597     7.803     2.023   <
   5   7  11     5.310     9.450     1.818   <
   7   7  11    54.944    55.006     0.993   o
   1   9  11    73.991    72.747     0.734   o
   3   9  11    10.061    10.571     1.561   <
   5   9  11    11.995    11.560     1.900   <
   7   9  11    61.534    61.061     0.731   o
   9   9  11    60.232    60.584     1.040   o
   1  11  11     1.307     4.068     3.358   <
   3  11  11    50.823    51.302     0.997   o
   5  11  11    54.455    53.016     1.056   o
   7  11  11     4.785     8.353     3.082   <
   9  11  11     5.622     8.192     3.371   <
   0   0  12    86.092    86.674     1.006   o
   2   2  12    52.782    52.095     0.907   o
   0   4  12   182.506   179.882     1.164   o
   2   4  12     4.734     6.144     1.984   <
   4   4  12    73.845    73.659     0.983   o
   2   6  12    47.391    48.280     0.623   o
   4   6  12     3.978     5.564     2.108   <
   6   6  12    40.722    42.315     0.795   o
   0   8  12    64.684    64.578     0.709   o
   2   8  12     7.668     9.253     1.990   <
   4   8  12   142.898   141.371     1.002   o
   6   8  12     6.548     7.982     2.175   <
   8   8  12    50.955    51.753     0.928   o
   2  10  12    37.651    38.182     0.531   o
   4  10  12     2.890     7.188     2.279   <
   6  10  12    36.892    37.078     0.539   o
   8  10  12     4.833     7.624     2.131   <
   0  12  12   116.656   116.371     1.280   o
   2  12  12     8.436     8.068     3.462   <
   4  12  12    45.634    46.181     0.896   o
   6  12  12     7.283    10.099     2.928   <
   1   1  13    94.170    93.690     1.080   o
   1   3  13    21.623    21.847     0.437   o
   3   3  13    84.753    84.284     1.050   o
   1   5  13    24.037    24.327     0.409   o
   3   5  13    83.327    81.787     0.753   o
   5   5  13    82.635    80.372     1.094   o
   1   7  13    75.435    75.056     0.764   o
   3   7  13    14.767    14.195     1.123   <
   5   7  13    15.884    15.996     1.042   <
   7   7  13    63.269    62.222     1.044   o
   1   9  13    74.247    73.353     0.768   o
   3   9  13    17.992    16.615     1.235   <
   5   9  13    20.224    20.294     0.656   o
   7   9  13    60.919    60.291     0.755   o
   9   9  13    60.861    61.885     1.031   o
   1  11  13    10.990    11.352     1.582   <
   3  11  13    57.395    58.134     0.738   o
   5  11  13    55.869    55.010     0.751   o
   0   2  14    42.896    42.707     0.553   o
   2   2  14    63.251    64.281     0.990   o
   2   4  14    43.623    44.420     0.583   o
   4   4  14     0.979     8.101     3.221   <
   0   6  14    44.213    44.309     0.608   o
   2   6  14    57.948    57.374     0.726   o
   4   6  14    34.653    35.200     0.510   o
   6   6  14    53.652    54.282     1.028   o
   2   8  14    35.586    35.758     0.528   o
   4   8  14     1.629     7.167     2.283   <
   6   8  14    36.385    36.778     0.524   o
   8   8  14     2.731     8.386     2.648   <
   0  10  14    28.441    29.157     0.437   o
   2  10  14    49.971    50.308     0.693   o
   4  10  14    36.928    38.541     0.544   o
   6  10  14    46.533    46.687     0.648   o
   1   1  15     3.427     7.930     2.997   <
   1   3  15    57.583    56.731     0.734   o
   3   3  15     1.734     5.422     3.347   <
   1   5  15    59.000    57.726     0.741   o
   3   5  15     3.957     7.889     2.294   <
   5   5  15     6.298     9.394     2.866   <
   1   7  15     1.222     8.362     2.109   <
   3   7  15    46.791    47.369     0.650   o
   5   7  15    49.813    49.900     0.672   o
   7   7  15     3.863     7.270     2.656   <
   1   9  15     6.511     9.231     2.085   <
   3   9  15    51.000    51.044     0.702   o
   5   9  15    50.082    50.413     0.673   o
   0   0  16   128.335   128.076     1.347   o
   2   2  16    36.757    38.156     0.742   o
   0   4  16    50.385    50.540     0.702   o
   2   4  16     3.975     7.124     2.237   <
   4   4  16   116.286   116.111     1.271   o
   2   6  16    33.326    34.535     0.493   o
   4   6  16     3.429     5.752     2.215   <
   6   6  16    31.570    32.841     0.686   o
   0   8  16   106.030   106.288     0.858   o
   2   8  16     6.664     7.601     2.320   <
   1   1  17    17.338    14.341     2.526   <
   1   3  17    62.994    63.202     0.751   o
   3   3  17    14.774    12.602     2.812   <
   1   5  17    61.914    62.472     0.747   o
   3   5  17    15.109    13.546     1.611   <
   0   2  18    32.042    32.980     0.479   o
   2   2  18    47.182    46.528     0.877   o
