# Supplementary material for: Disappearance of peculiarly large atomic displacement in the high-temperature phase of magnetite with substitution of Fe2+ by Ni2+and Mn2+
Source: Acta Crystallogr B Struct Sci Cryst Eng Mater. 2026 Feb 1;82(Pt 1):98–107. doi: 10.1107/S2052520625009928 (PMC12869524; doi:10.1107/S2052520625009928)
Supplement: Supplementary file 7 [file b-82-00098-mn06sup7.hkl]

#======================================================================

data_mn06

#======================================================================

# Structure Factor Table

#==============================================================================
 loop_
 _refln_index_h
 _refln_index_k
 _refln_index_l
 _refln_F_calc
 _refln_F_meas
 _refln_F_sigma
 _refln_include_status
   1   1   1    75.466    77.058     1.123   o
   0   2   2   167.556   167.596     1.383   o
   2   2   2   145.564   137.179     1.976   o
   1   1   3   266.702   266.360     2.189   o
   1   3   3    25.941    25.318     0.368   o
   3   3   3   189.217   188.475     2.723   o
   0   0   4   303.602   302.575     2.489   o
   2   2   4   129.085   129.031     1.089   o
   0   4   4   465.440   480.330     3.968   o
   2   4   4     5.350     6.295     1.213   <
   4   4   4   184.088   182.669     2.651   o
   1   1   5   238.036   236.856     1.964   o
   1   3   5    44.412    44.652     0.339   o
   3   3   5   180.951   180.689     1.516   o
   1   5   5    51.983    52.698     0.548   o
   3   5   5   169.469   169.593     1.428   o
   5   5   5   159.720   160.536     2.360   o
   0   2   6   105.730   106.476     0.653   o
   2   2   6   129.598   131.337     1.120   o
   2   4   6    95.565    96.137     0.604   o
   4   4   6     3.526     6.500     1.125   o
   0   6   6    87.445    88.182     0.810   o
   2   6   6   107.799   108.417     0.961   o
   4   6   6    69.004    70.381     0.702   o
   6   6   6    91.422    92.591     1.504   o
   1   1   7    20.762    21.556     0.414   o
   1   3   7   141.258   141.061     0.850   o
   3   3   7     5.165     4.512     1.698   <
   1   5   7   137.167   137.247     0.835   o
   3   5   7    18.055    19.332     0.264   o
   5   5   7    24.189    25.530     0.461   o
   1   7   7     5.979     6.811     1.699   <
   3   7   7    92.865    91.749     0.863   o
   5   7   7    96.397    95.534     0.901   o
   7   7   7     4.212     8.806     2.700   <
   0   0   8   328.596   322.436     2.662   o
   2   2   8    82.378    82.655     0.770   o
   0   4   8   133.438   131.714     0.807   o
   2   4   8     6.013     6.327     1.113   <
   4   4   8   257.637   256.773     2.139   o
   2   6   8    66.025    66.076     0.489   o
   4   6   8     4.588     7.767     1.122   <
   6   6   8    59.332    61.238     0.690   o
   0   8   8   214.167   211.974     1.799   o
   2   8   8     8.669     7.790     1.598   <
   4   8   8    88.254    87.218     0.857   o
   6   8   8     7.186     8.480     1.794   <
   8   8   8   162.983   161.070     2.458   o
   1   1   9    38.730    39.565     0.540   o
   1   3   9   134.037   133.823     0.824   o
   3   3   9    26.340    26.504     0.510   o
   1   5   9   129.115   128.441     0.801   o
   3   5   9    30.561    31.043     0.411   o
   5   5   9    34.486    34.534     0.615   o
   1   7   9    21.438    21.007     0.320   o
   3   7   9    97.063    97.802     0.659   o
   5   7   9    95.975    94.518     0.647   o
   7   7   9    12.657    13.598     0.483   o
   1   9   9    29.234    29.666     0.559   o
   3   9   9    95.357    94.673     0.922   o
   5   9   9    94.789    94.241     0.937   o
   7   9   9    18.539    18.953     0.431   o
   9   9   9    24.321    24.574     0.844   o
   0   2  10    68.939    69.512     0.505   o
   2   2  10    91.591    92.140     0.866   o
   2   4  10    59.251    59.849     0.476   o
   4   4  10     2.111     4.022     2.120   <
   0   6  10    51.478    51.219     0.460   o
   2   6  10    80.121    80.359     0.575   o
   4   6  10    58.328    58.440     0.498   o
   6   6  10    71.864    72.066     0.790   o
   2   8  10    51.983    51.355     0.485   o
   4   8  10     3.360     6.553     1.397   <
   6   8  10    41.278    41.846     0.493   o
   8   8  10     5.404     6.874     1.733   <
   0  10  10    51.715    52.232     0.706   o
   2  10  10    65.840    65.870     0.775   o
   4  10  10    36.738    36.444     0.706   o
   6  10  10    60.537    60.203     0.762   o
   8  10  10    41.840    41.812     0.735   o
  10  10  10    52.570    52.761     1.270   o
   1   1  11    94.214    94.130     0.897   o
   1   3  11     5.068     6.782     1.271   <
   3   3  11    79.893    79.239     0.804   o
   1   5  11    11.460     9.193     1.039   <
   3   5  11    83.640    82.583     0.591   o
   5   5  11    83.008    82.709     0.852   o
   1   7  11    71.790    71.481     0.557   o
   3   7  11     2.992     6.002     1.381   <
   5   7  11     5.948     6.361     1.346   <
   7   7  11    55.055    54.430     0.737   o
   1   9  11    75.271    74.975     0.583   o
   3   9  11    11.284    12.237     0.470   <
   5   9  11    12.493    11.005     0.888   <
   7   9  11    63.573    62.883     0.553   o
   9   9  11    61.643    62.171     0.774   o
   1  11  11     1.406     6.397     1.706   <
   3  11  11    51.404    51.251     0.734   o
   5  11  11    56.077    55.163     0.766   o
   7  11  11     5.424     5.078     2.279   <
   9  11  11     6.769     6.847     1.807   <
   0   0  12    87.576    86.821     0.858   o
   2   2  12    53.245    52.868     0.674   o
   0   4  12   184.929   182.158     1.118   o
   2   4  12     5.550     6.938     1.375   <
   4   4  12    75.372    73.708     0.801   o
   2   6  12    47.511    48.007     0.482   o
   4   6  12     4.633     7.582     1.350   <
   6   6  12    41.542    41.545     0.719   o
   0   8  12    66.282    65.649     0.548   o
   2   8  12     9.021    10.170     1.235   <
   4   8  12   145.618   144.062     0.920   o
   6   8  12     7.727     7.529     1.458   <
   8   8  12    52.351    51.965     0.739   o
   2  10  12    38.862    38.405     0.518   o
   4  10  12     3.295     7.434     1.341   <
   6  10  12    37.113    38.135     0.519   o
   8  10  12     5.693     5.838     1.515   <
   0  12  12   119.580   118.376     1.125   o
   2  12  12     9.975    10.009     1.882   <
   4  12  12    47.118    46.035     0.737   o
   6  12  12     8.629     7.713     1.846   <
   1   1  13    96.376    96.289     0.937   o
   1   3  13    23.361    24.340     0.353   o
   3   3  13    86.815    86.837     0.892   o
   1   5  13    25.633    25.927     0.363   o
   3   5  13    85.654    85.839     0.627   o
   5   5  13    84.844    86.211     0.890   o
   1   7  13    77.896    77.143     0.596   o
   3   7  13    15.819    16.171     0.650   <
   5   7  13    17.300    17.885     0.319   o
   7   7  13    65.137    65.971     0.802   o
   1   9  13    76.556    75.793     0.602   o
   3   9  13    19.390    19.373     0.306   o
   5   9  13    21.515    21.577     0.319   o
   7   9  13    63.037    62.872     0.559   o
   9   9  13    62.850    64.410     0.782   o
   1  11  13    12.410    10.887     0.870   <
   3  11  13    59.011    60.323     0.550   o
   5  11  13    58.073    57.743     0.535   o
   0   2  14    43.069    43.511     0.491   o
   2   2  14    66.109    65.904     0.794   o
   2   4  14    44.527    44.614     0.502   o
   4   4  14     1.286     6.158     2.063   <
   0   6  14    45.550    45.992     0.507   o
   2   6  14    60.855    60.840     0.544   o
   4   6  14    34.536    34.468     0.459   o
   6   6  14    56.513    55.521     0.763   o
   2   8  14    35.631    36.287     0.516   o
   4   8  14     2.164     4.913     1.679   <
   6   8  14    37.719    38.382     0.517   o
   8   8  14     3.507     6.991     1.952   <
   0  10  14    28.069    28.296     0.391   o
   2  10  14    52.884    52.855     0.528   o
   4  10  14    38.622    39.319     0.508   o
   6  10  14    49.385    48.593     0.520   o
   1   1  15     3.548     5.727     2.267   <
   1   3  15    58.338    58.715     0.538   o
   3   3  15     1.960     7.594     2.011   <
   1   5  15    59.880    59.730     0.542   o
   3   5  15     4.444     7.178     1.496   <
   5   5  15     6.523     7.237     2.175   o
   1   7  15     1.335     6.579     1.609   <
   3   7  15    47.484    47.483     0.518   o
   5   7  15    51.249    50.760     0.528   o
   7   7  15     4.319     5.095     2.420   <
   1   9  15     6.625     6.658     1.454   <
   3   9  15    52.940    52.855     0.525   o
   5   9  15    51.207    51.062     0.515   o
   0   0  16   130.285   129.206     1.205   o
   2   2  16    37.161    38.776     0.729   o
   0   4  16    51.540    50.942     0.528   o
   2   4  16     4.692     6.395     1.484   <
   4   4  16   118.585   117.747     1.121   o
   2   6  16    34.339    35.134     0.492   o
   4   6  16     4.016     6.545     1.593   <
   6   6  16    31.844    32.247     0.588   o
   0   8  16   108.710   108.283     0.740   o
   2   8  16     7.896     8.902     1.207   <
   1   1  17    18.654    19.309     0.438   o
   1   3  17    65.288    65.826     0.562   o
   3   3  17    16.099    17.017     0.474   o
   1   5  17    63.988    64.445     0.557   o
   3   5  17    16.445    16.313     0.478   <
   0   2  18    32.812    33.384     0.474   o
   2   2  18    49.991    51.138     0.734   o
