# Supplementary material for: Disappearance of peculiarly large atomic displacement in the high-temperature phase of magnetite with substitution of Fe2+ by Ni2+and Mn2+
Source: Acta Crystallogr B Struct Sci Cryst Eng Mater. 2026 Feb 1;82(Pt 1):98–107. doi: 10.1107/S2052520625009928 (PMC12869524; doi:10.1107/S2052520625009928)
Supplement: Supplementary file 8 [file b-82-00098-mn10sup8.hkl]

#======================================================================

data_mn10

#======================================================================

# Structure Factor Table

#==============================================================================
 loop_
 _refln_index_h
 _refln_index_k
 _refln_index_l
 _refln_F_calc
 _refln_F_meas
 _refln_F_sigma
 _refln_include_status
   1   1   1    83.003    81.090     1.173   o
   0   2   2   165.302   165.769     1.366   o
   2   2   2   148.248   138.672     1.991   o
   1   1   3   264.308   261.499     2.146   o
   1   3   3    23.810    23.205     0.332   o
   3   3   3   180.821   181.902     2.623   o
   0   0   4   306.681   304.193     2.498   o
   2   2   4   125.970   128.224     1.076   o
   0   4   4   462.853   481.395     3.964   o
   2   4   4     7.830     9.131     0.261   o
   4   4   4   185.457   181.866     2.624   o
   1   1   5   242.771   238.368     1.971   o
   1   3   5    49.074    48.428     0.338   o
   3   3   5   180.702   181.124     1.510   o
   1   5   5    59.368    56.824     0.557   o
   3   5   5   172.130   172.435     1.442   o
   5   5   5   164.404   164.060     2.392   o
   0   2   6   102.699   104.947     0.637   o
   2   2   6   134.217   134.403     1.134   o
   2   4   6    94.310    96.491     0.597   o
   4   4   6     4.960     6.372     0.978   <
   0   6   6    87.554    89.366     0.801   o
   2   6   6   113.049   113.622     0.987   o
   4   6   6    66.431    67.929     0.662   o
   6   6   6    97.026    97.210     1.527   o
   1   1   7    20.634    21.617     0.398   o
   1   3   7   136.921   138.091     0.827   o
   3   3   7     2.428     4.710     1.416   <
   1   5   7   137.246   137.618     0.830   o
   3   5   7    18.829    18.535     0.258   o
   5   5   7    26.981    26.961     0.473   o
   1   7   7     4.211     4.354     1.522   <
   3   7   7    87.916    88.375     0.817   o
   5   7   7    95.289    95.962     0.883   o
   7   7   7     7.576     7.904     0.875   o
   0   0   8   326.315   322.415     2.656   o
   2   2   8    81.238    82.524     0.751   o
   0   4   8   133.638   131.940     0.800   o
   2   4   8     8.788     8.208     0.639   <
   4   4   8   255.158   253.750     2.111   o
   2   6   8    64.143    64.861     0.463   o
   4   6   8     6.728     6.597     0.933   <
   6   6   8    59.776    61.124     0.659   o
   0   8   8   211.480   211.658     1.790   o
   2   8   8    12.595    11.084     0.612   o
   4   8   8    87.108    86.418     0.831   o
   6   8   8    10.395    10.399     0.456   o
   8   8   8   160.551   161.225     2.433   o
   1   1   9    44.322    43.861     0.517   o
   1   3   9   136.600   136.121     0.828   o
   3   3   9    30.098    29.989     0.507   o
   1   5   9   132.655   132.045     0.812   o
   3   5   9    34.547    34.651     0.372   o
   5   5   9    39.185    38.302     0.553   o
   1   7   9    23.912    24.539     0.332   o
   3   7   9    98.701    98.134     0.644   o
   5   7   9    97.412    96.212     0.643   o
   7   7   9    14.959    15.056     0.363   o
   1   9   9    32.871    32.750     0.590   o
   3   9   9    97.537    96.701     0.915   o
   5   9   9    97.352    95.867     0.913   o
   7   9   9    20.612    21.744     0.442   o
   9   9   9    26.809    27.188     0.847   o
   0   2  10    68.542    68.417     0.483   o
   2   2  10    97.357    96.650     0.880   o
   2   4  10    57.959    57.975     0.447   o
   4   4  10     2.858     4.152     1.843   <
   0   6  10    49.243    50.100     0.427   o
   2   6  10    85.961    86.084     0.581   o
   4   6  10    58.805    59.098     0.468   o
   6   6  10    77.880    77.431     0.782   o
   2   8  10    51.284    51.696     0.453   o
   4   8  10     4.505     6.723     1.048   <
   6   8  10    40.221    40.538     0.434   o
   8   8  10     7.371     7.147     1.799   <
   0  10  10    52.619    52.756     0.660   o
   2  10  10    71.855    71.710     0.760   o
   4  10  10    35.083    33.835     0.633   o
   6  10  10    66.522    65.340     0.739   o
   8  10  10    42.156    43.434     0.653   o
  10  10  10    58.464    57.498     1.216   o
   1   1  11    92.610    92.580     0.861   o
   1   3  11     3.933     7.307     1.010   <
   3   3  11    76.444    77.855     0.773   o
   1   5  11    12.420    12.802     0.269   o
   3   5  11    82.820    81.901     0.569   o
   5   5  11    83.596    82.196     0.813   o
   1   7  11    69.481    70.064     0.521   o
   3   7  11     5.440     6.107     1.210   <
   5   7  11     6.075     7.394     0.970   <
   7   7  11    51.834    53.304     0.668   o
   1   9  11    76.573    76.130     0.558   o
   3   9  11    12.646    12.386     0.490   <
   5   9  11    14.397    14.196     0.288   o
   7   9  11    64.456    64.638     0.517   o
   9   9  11    62.972    62.360     0.732   o
   1  11  11     2.010     5.113     1.952   <
   3  11  11    48.912    49.644     0.660   o
   5  11  11    55.816    55.826     0.697   o
   7  11  11     7.509     6.341     1.915   <
   9  11  11     8.249     6.234     1.853   <
   0   0  12    86.492    86.369     0.823   o
   2   2  12    52.395    51.961     0.624   o
   0   4  12   182.325   179.144     1.089   o
   2   4  12     8.032     7.575     0.970   <
   4   4  12    73.962    73.616     0.760   o
   2   6  12    47.542    48.473     0.445   o
   4   6  12     6.732     7.023     0.984   <
   6   6  12    40.393    40.060     0.619   o
   0   8  12    64.575    64.259     0.514   o
   2   8  12    12.981    12.283     0.497   <
   4   8  12   143.094   142.474     0.900   o
   6   8  12    11.073    10.926     0.666   <
   8   8  12    50.794    50.346     0.676   o
   2  10  12    37.676    37.956     0.446   o
   4  10  12     4.888     6.453     1.221   <
   6  10  12    37.712    37.629     0.459   o
   8  10  12     8.189     7.659     1.165   <
   0  12  12   117.067   116.556     1.087   o
   2  12  12    14.257    12.893     0.698   o
   4  12  12    45.462    45.793     0.648   o
   6  12  12    12.332    11.615     1.013   <
   1   1  13    99.537    98.434     0.925   o
   1   3  13    26.758    27.795     0.402   o
   3   3  13    89.691    89.128     0.870   o
   1   5  13    28.929    29.459     0.403   o
   3   5  13    87.895    87.551     0.608   o
   5   5  13    87.293    86.754     0.864   o
   1   7  13    79.815    79.242     0.579   o
   3   7  13    19.114    19.464     0.283   o
   5   7  13    19.430    20.099     0.291   o
   7   7  13    67.834    66.603     0.756   o
   1   9  13    78.271    78.185     0.582   o
   3   9  13    21.403    22.027     0.319   o
   5   9  13    23.545    23.840     0.334   o
   7   9  13    64.167    64.493     0.521   o
   9   9  13    63.857    64.064     0.729   o
   1  11  13    14.174    14.953     0.292   o
   3  11  13    61.449    61.416     0.513   o
   5  11  13    59.056    58.575     0.495   o
   0   2  14    42.232    41.955     0.452   o
   2   2  14    72.469    71.997     0.766   o
   2   4  14    44.367    44.080     0.449   o
   4   4  14     1.649     6.809     1.675   <
   0   6  14    46.150    46.232     0.471   o
   2   6  14    67.034    66.836     0.532   o
   4   6  14    33.383    33.583     0.449   o
   6   6  14    62.667    62.232     0.730   o
   2   8  14    35.492    36.414     0.440   o
   4   8  14     2.752     5.052     1.330   <
   6   8  14    37.663    38.529     0.453   o
   8   8  14     4.635     5.704     1.628   <
   0  10  14    26.791    27.508     0.367   o
   2  10  14    58.823    59.014     0.502   o
   4  10  14    39.004    39.498     0.447   o
   6  10  14    55.215    54.661     0.485   o
   1   1  15     3.429     5.570     1.506   o
   1   3  15    57.166    57.338     0.492   o
   3   3  15     3.188     6.381     2.004   <
   1   5  15    60.104    59.604     0.502   o
   3   5  15     4.714     5.974     1.305   <
   5   5  15     7.480     8.728     1.572   <
   1   7  15     1.734     5.320     1.383   <
   3   7  15    45.602    45.529     0.463   o
   5   7  15    51.214    50.953     0.479   o
   7   7  15     5.838     6.144     1.600   <
   1   9  15     8.321     8.349     1.081   <
   3   9  15    53.555    53.655     0.484   o
   5   9  15    52.311    51.806     0.472   o
   0   0  16   128.127   126.653     1.155   o
   2   2  16    37.057    36.367     0.648   o
   0   4  16    49.739    49.219     0.472   o
   2   4  16     6.716     5.102     1.516   <
   4   4  16   116.375   115.052     1.065   o
   2   6  16    33.641    33.498     0.452   o
   4   6  16     5.799     5.732     1.289   <
   6   6  16    31.967    33.341     0.625   o
   0   8  16   106.418   105.901     0.706   o
   2   8  16    11.265    10.692     0.559   <
   4   8  16    40.490    40.569     0.445   o
   1   1  17    21.302    21.897     0.451   o
   1   3  17    67.614    67.813     0.537   o
   3   3  17    19.245    19.581     0.399   o
   1   5  17    65.725    66.438     0.526   o
   3   5  17    18.497    18.703     0.283   o
   0   2  18    32.842    32.521     0.442   o
   2   2  18    56.292    57.339     0.690   o
