# Supplementary material for: Disappearance of peculiarly large atomic displacement in the high-temperature phase of magnetite with substitution of Fe2+ by Ni2+and Mn2+
Source: Acta Crystallogr B Struct Sci Cryst Eng Mater. 2026 Feb 1;82(Pt 1):98–107. doi: 10.1107/S2052520625009928 (PMC12869524; doi:10.1107/S2052520625009928)
Supplement: Supplementary file 9 [file b-82-00098-ni01sup9.hkl]

#======================================================================

data_ni01

#======================================================================

# Structure Factor Table

#==============================================================================
 loop_
 _refln_index_h
 _refln_index_k
 _refln_index_l
 _refln_F_calc
 _refln_F_meas
 _refln_F_sigma
 _refln_include_status
   1   1   1    66.718    68.597     1.028   o
   0   2   2   171.116   169.457     1.406   o
   2   2   2   145.193   137.044     1.993   o
   1   1   3   271.927   270.467     2.227   o
   1   3   3    30.090    31.989     0.435   o
   3   3   3   203.879   204.329     2.960   o
   0   0   4   301.724   307.067     2.531   o
   2   2   4   133.424   133.079     1.136   o
   0   4   4   471.081   479.162     3.955   o
   2   4   4     0.184     5.559     1.463   <
   4   4   4   182.834   180.763     2.650   o
   1   1   5   233.241   231.279     1.926   o
   1   3   5    37.607    38.231     0.360   o
   3   3   5   181.761   180.879     1.529   o
   1   5   5    42.830    43.572     0.564   o
   3   5   5   166.214   166.035     1.421   o
   5   5   5   155.636   153.958     2.320   o
   0   2   6   110.324   110.583     0.692   o
   2   2   6   124.631   126.239     1.101   o
   2   4   6    97.630    98.264     0.639   o
   4   4   6     0.205     5.958     1.826   <
   0   6   6    88.143    88.643     0.859   o
   2   6   6   100.505   101.628     0.951   o
   4   6   6    72.719    72.609     0.781   o
   6   6   6    83.295    83.103     1.496   o
   1   1   7    21.071    22.511     0.441   o
   1   3   7   148.449   148.484     0.908   o
   3   3   7    11.711    12.480     0.954   <
   1   5   7   137.194   137.557     0.858   o
   3   5   7    15.269    16.126     0.290   o
   5   5   7    19.643    20.247     0.419   o
   1   7   7     8.747     8.141     1.967   <
   3   7   7   102.061   102.157     0.990   o
   5   7   7    96.953    96.607     0.971   o
   7   7   7     3.395     6.754     4.474   <
   0   0   8   333.759   330.684     2.741   o
   2   2   8    85.051    85.991     0.839   o
   0   4   8   132.575   132.624     0.835   o
   2   4   8     0.417     5.336     1.432   <
   4   4   8   261.700   258.933     2.181   o
   2   6   8    67.888    67.768     0.547   o
   4   6   8     0.336     8.085     1.412   <
   6   6   8    60.908    61.545     0.784   o
   0   8   8   217.764   216.778     1.872   o
   2   8   8     0.664     6.325     2.179   <
   4   8   8    88.689    87.640     0.934   o
   6   8   8     0.535     4.824     2.491   <
   8   8   8   166.327   163.314     2.598   o
   1   1   9    30.865    31.763     0.608   o
   1   3   9   129.866   129.571     0.825   o
   3   3   9    19.628    19.515     0.409   o
   1   5   9   125.590   125.969     0.817   o
   3   5   9    24.357    25.069     0.359   o
   5   5   9    29.476    29.687     0.560   o
   1   7   9    15.568    16.305     0.342   o
   3   7   9    93.990    93.451     0.683   o
   5   7   9    93.011    91.832     0.690   o
   7   7   9     7.462     7.527     2.312   <
   1   9   9    24.837    24.792     0.513   o
   3   9   9    92.634    92.353     0.995   o
   5   9   9    93.559    93.984     1.015   o
   7   9   9    14.333    11.376     2.198   <
   9   9   9    22.806    22.590     0.860   o
   0   2  10    70.338    70.529     0.560   o
   2   2  10    83.256    82.495     0.861   o
   2   4  10    61.799    61.196     0.545   o
   4   4  10     0.134     4.035     2.394   <
   0   6  10    54.732    54.567     0.546   o
   2   6  10    71.100    70.609     0.589   o
   4   6  10    58.594    58.795     0.558   o
   6   6  10    62.299    61.892     0.835   o
   2   8  10    52.699    52.382     0.580   o
   4   8  10     0.215     6.799     1.662   <
   6   8  10    43.326    43.905     0.574   o
   8   8  10     0.364     5.884     2.538   <
   0  10  10    51.286    50.763     0.834   o
   2  10  10    55.810    55.998     0.854   o
   4  10  10    39.278    39.601     0.774   o
   6  10  10    50.461    50.122     0.880   o
   8  10  10    42.440    41.949     0.843   o
  10  10  10    42.499    43.283     1.395   o
   1   1  11    96.925    96.548     0.966   o
   1   3  11     6.571     7.587     1.419   <
   3   3  11    86.456    85.636     0.926   o
   1   5  11     9.316     9.557     1.154   <
   3   5  11    83.793    82.789     0.650   o
   5   5  11    81.981    81.376     0.933   o
   1   7  11    75.451    75.007     0.631   o
   3   7  11     2.389     7.213     1.575   <
   5   7  11     3.820     7.522     1.708   <
   7   7  11    62.071    62.909     0.888   o
   1   9  11    73.021    72.549     0.648   o
   3   9  11     6.044     8.201     1.720   <
   5   9  11     8.909     8.024     1.814   <
   7   9  11    59.676    58.597     0.637   o
   9   9  11    60.026    59.953     0.895   o
   1  11  11     1.249     8.126     2.454   <
   3  11  11    56.279    56.393     0.899   o
   5  11  11    54.912    55.695     0.885   o
   7  11  11     1.578     7.688     2.520   <
   9  11  11     1.110     5.809     2.608   <
   0   0  12    88.680    87.202     0.931   o
   2   2  12    54.751    55.032     0.780   o
   0   4  12   188.742   185.710     1.162   o
   2   4  12     0.429     6.931     1.644   <
   4   4  12    76.237    76.446     0.908   o
   2   6  12    49.328    48.392     0.587   o
   4   6  12     0.353     6.041     1.730   <
   6   6  12    42.296    42.319     0.817   o
   0   8  12    66.922    67.151     0.624   o
   2   8  12     0.712     6.511     1.757   <
   4   8  12   148.565   148.231     0.985   o
   6   8  12     0.603     5.358     1.848   <
   8   8  12    52.689    53.146     0.864   o
   2  10  12    39.307    39.125     0.517   o
   4  10  12     0.250     7.020     1.610   <
   6  10  12    39.104    40.004     0.533   o
   8  10  12     0.446     6.247     1.903   <
   0  12  12   121.971   122.817     1.229   o
   2  12  12     0.847     7.088     2.579   <
   4  12  12    47.167    47.130     0.862   o
   6  12  12     0.738     5.930     2.428   <
   1   1  13    92.592    92.808     0.995   o
   1   3  13    16.726    18.144     0.368   <
   3   3  13    81.674    81.995     0.945   o
   1   5  13    21.254    21.249     0.350   o
   3   5  13    82.449    81.008     0.670   o
   5   5  13    83.587    82.989     0.964   o
   1   7  13    73.020    73.002     0.662   o
   3   7  13     8.893     7.556     1.659   <
   5   7  13    12.307    12.978     0.977   <
   7   7  13    59.492    60.582     0.889   o
   1   9  13    75.582    75.795     0.671   o
   3   9  13    16.089    14.671     1.123   <
   5   9  13    20.088    19.804     0.522   <
   7   9  13    61.192    60.446     0.639   o
   1  11  13     6.351     8.516     1.721   <
   3  11  13    54.321    54.038     0.627   o
   5  11  13    54.891    55.180     0.620   o
   0   2  14    44.911    44.976     0.591   o
   2   2  14    55.734    54.918     0.831   o
   2   4  14    45.293    44.999     0.608   o
   4   4  14     0.071     4.128     2.541   <
   0   6  14    45.683    45.238     0.604   o
   2   6  14    50.394    49.990     0.619   o
   4   6  14    36.591    37.159     0.508   o
   6   6  14    46.076    47.072     0.847   o
   2   8  14    37.294    39.203     0.549   o
   4   8  14     0.125     5.676     1.896   <
   6   8  14    38.459    39.853     0.553   o
   8   8  14     0.227     4.674     2.827   <
   0  10  14    30.265    31.068     0.434   o
   2  10  14    42.445    41.849     0.600   o
   4  10  14    38.908    40.136     0.520   o
   1   1  15     2.823     7.022     2.284   <
   1   3  15    60.390    60.482     0.628   o
   3   3  15     1.226     7.670     2.547   <
   1   5  15    59.617    58.832     0.629   o
   3   5  15     2.114     7.262     1.905   <
   5   5  15     3.925     5.799     2.705   <
   1   7  15     1.001     6.978     1.870   <
   3   7  15    51.208    51.263     0.616   o
   5   7  15    50.189    49.696     0.627   o
   7   7  15     1.672     7.673     2.562   <
   1   9  15     3.156     6.336     1.715   <
   3   9  15    49.668    49.088     0.633   o
   0   0  16   134.355   132.523     1.294   o
   2   2  16    38.579    39.140     0.790   o
   0   4  16    52.674    52.913     0.615   o
   2   4  16     0.391     5.201     1.877   <
   4   4  16   121.960   122.073     1.225   o
   2   6  16    34.957    36.059     0.499   o
   4   6  16     0.341     6.089     1.809   <
   6   6  16    33.861    33.839     0.662   o
   0   8  16   111.255   110.051     0.804   o
   2   8  16     0.698     7.867     1.782   <
   1   1  17    14.028    13.372     1.854   <
   1   3  17    61.121    62.064     0.630   o
   3   3  17     9.143     8.913     2.453   <
   1   5  17    62.627    63.538     0.625   o
   3   5  17    12.322    11.571     1.492   <
   0   2  18    33.876    35.066     0.476   o
