# Supplementary material for: Disappearance of peculiarly large atomic displacement in the high-temperature phase of magnetite with substitution of Fe2+ by Ni2+and Mn2+
Source: Acta Crystallogr B Struct Sci Cryst Eng Mater. 2026 Feb 1;82(Pt 1):98–107. doi: 10.1107/S2052520625009928 (PMC12869524; doi:10.1107/S2052520625009928)
Supplement: Supplementary file 10 [file b-82-00098-ni02sup10.hkl]

#======================================================================

data_ni02

#======================================================================

# Structure Factor Table

#==============================================================================
 loop_
 _refln_index_h
 _refln_index_k
 _refln_index_l
 _refln_F_calc
 _refln_F_meas
 _refln_F_sigma
 _refln_include_status
   1   1   1    67.873    69.029     1.016   o
   0   2   2   171.139   167.225     1.382   o
   2   2   2   147.182   138.512     1.997   o
   1   1   3   272.930   272.910     2.243   o
   1   3   3    30.906    31.608     0.415   o
   3   3   3   204.373   202.852     2.910   o
   0   0   4   303.833   306.438     2.518   o
   2   2   4   133.405   132.197     1.111   o
   0   4   4   473.204   492.614     4.041   o
   2   4   4     0.330     4.941     1.452   <
   4   4   4   184.924   184.132     2.664   o
   1   1   5   234.376   230.997     1.908   o
   1   3   5    38.769    39.573     0.329   o
   3   3   5   182.905   181.917     1.518   o
   1   5   5    43.784    44.099     0.521   o
   3   5   5   167.304   167.377     1.409   o
   5   5   5   156.314   154.774     2.282   o
   0   2   6   110.316   109.673     0.668   o
   2   2   6   126.401   127.416     1.086   o
   2   4   6    97.653    98.525     0.617   o
   4   4   6     0.147     4.379     1.848   <
   0   6   6    88.173    88.986     0.815   o
   2   6   6   101.754   102.715     0.918   o
   4   6   6    72.782    73.110     0.723   o
   6   6   6    84.651    84.559     1.408   o
   1   1   7    21.953    23.965     0.473   o
   1   3   7   149.179   148.502     0.891   o
   3   3   7    12.112    13.044     0.391   o
   1   5   7   138.124   137.974     0.839   o
   3   5   7    15.993    16.422     0.257   o
   5   5   7    20.575    21.795     0.434   o
   1   7   7     9.228    10.473     1.339   <
   3   7   7   102.330   102.979     0.941   o
   5   7   7    97.847    97.752     0.916   o
   7   7   7     3.406     7.027     4.106   <
   0   0   8   335.910   331.786     2.738   o
   2   2   8    85.084    85.458     0.790   o
   0   4   8   134.141   134.002     0.819   o
   2   4   8     0.226     4.704     1.404   <
   4   4   8   263.644   261.684     2.179   o
   2   6   8    67.955    68.550     0.501   o
   4   6   8     0.180     8.028     1.306   <
   6   6   8    60.974    61.780     0.698   o
   0   8   8   219.755   218.098     1.840   o
   2   8   8     0.321     2.254     2.259   <
   4   8   8    90.509    90.498     0.879   o
   6   8   8     0.307     5.556     2.372   <
   8   8   8   168.313   166.331     2.521   o
   1   1   9    31.598    32.483     0.561   o
   1   3   9   130.881   130.732     0.805   o
   3   3   9    20.739    21.321     0.445   o
   1   5   9   126.435   125.479     0.784   o
   3   5   9    25.220    25.751     0.369   o
   5   5   9    30.061    30.494     0.601   o
   1   7   9    16.556    16.528     0.443   <
   3   7   9    95.156    95.028     0.644   o
   5   7   9    93.999    93.770     0.643   o
   7   7   9     8.445     7.712     2.213   <
   1   9   9    25.424    26.290     0.525   o
   3   9   9    93.462    92.949     0.916   o
   5   9   9    94.177    94.951     0.935   o
   7   9   9    15.055    14.221     1.219   <
   9   9   9    23.184    25.219     0.859   o
   0   2  10    70.393    71.010     0.510   o
   2   2  10    84.635    85.279     0.816   o
   2   4  10    61.875    62.520     0.493   o
   4   4  10     0.092     3.066     2.395   <
   0   6  10    54.826    54.865     0.481   o
   2   6  10    72.345    71.690     0.538   o
   4   6  10    58.674    58.473     0.499   o
   6   6  10    63.436    63.403     0.747   o
   2   8  10    52.788    52.426     0.493   o
   4   8  10     0.160     5.549     1.670   <
   6   8  10    43.453    43.490     0.506   o
   8   8  10     0.279     7.816     2.231   <
   0  10  10    51.394    51.333     0.730   o
   2  10  10    56.896    55.976     0.742   o
   4  10  10    39.401    41.165     0.702   o
   6  10  10    51.504    50.089     0.749   o
   8  10  10    42.556    42.155     0.788   o
  10  10  10    43.490    44.130     1.300   o
   1   1  11    97.679    97.616     0.914   o
   1   3  11     7.066     8.238     1.201   <
   3   3  11    86.828    86.945     0.866   o
   1   5  11    10.098     9.928     1.109   <
   3   5  11    84.652    84.792     0.602   o
   5   5  11    82.901    82.491     0.850   o
   1   7  11    75.936    76.395     0.574   o
   3   7  11     2.497     5.997     1.606   <
   5   7  11     4.460     7.349     1.629   <
   7   7  11    62.142    62.622     0.773   o
   1   9  11    74.039    73.720     0.576   o
   3   9  11     6.942     8.527     1.325   <
   5   9  11     9.682     9.285     1.631   <
   7   9  11    60.735    60.653     0.551   o
   9   9  11    60.917    60.826     0.781   o
   1  11  11     1.466     6.266     2.620   <
   3  11  11    56.475    55.557     0.762   o
   5  11  11    55.655    56.078     0.767   o
   7  11  11     1.731     6.511     2.524   <
   9  11  11     1.866     5.211     2.629   <
   0   0  12    90.489    88.599     0.870   o
   2   2  12    54.846    53.946     0.689   o
   0   4  12   190.703   187.773     1.139   o
   2   4  12     0.221     5.158     1.616   <
   4   4  12    77.993    79.372     0.836   o
   2   6  12    49.431    49.252     0.494   o
   4   6  12     0.211     5.622     1.699   <
   6   6  12    42.427    41.658     0.751   o
   0   8  12    68.659    68.203     0.564   o
   2   8  12     0.390     7.827     1.462   <
   4   8  12   150.534   149.547     0.945   o
   6   8  12     0.369     5.418     1.722   <
   8   8  12    54.408    54.662     0.771   o
   2  10  12    39.441    39.288     0.527   o
   4  10  12     0.190     7.534     1.755   <
   6  10  12    39.219    39.175     0.541   o
   8  10  12     0.324     5.583     1.909   <
   0  12  12   123.958   123.114     1.153   o
   2  12  12     0.461     7.546     2.484   <
   4  12  12    48.873    47.964     0.755   o
   6  12  12     0.430     5.730     2.601   <
   1   1  13    93.556    92.712     0.917   o
   1   3  13    17.669    18.265     0.337   <
   3   3  13    82.896    82.434     0.856   o
   1   5  13    21.913    21.904     0.320   o
   3   5  13    83.377    83.324     0.615   o
   5   5  13    84.273    85.036     0.885   o
   1   7  13    74.151    73.385     0.584   o
   3   7  13     9.969    10.514     1.245   <
   5   7  13    13.111    13.005     0.975   <
   7   7  13    60.772    62.832     0.794   o
   1   9  13    76.285    76.474     0.599   o
   3   9  13    16.697    15.444     0.850   <
   5   9  13    20.510    20.133     0.347   o
   7   9  13    62.044    62.307     0.557   o
   1  11  13     7.261     8.439     1.601   <
   3  11  13    55.522    55.984     0.544   o
   5  11  13    55.863    55.887     0.543   o
   0   2  14    45.025    44.740     0.510   o
   2   2  14    56.864    55.842     0.738   o
   2   4  14    45.407    45.997     0.517   o
   4   4  14     0.078     6.456     2.288   <
   0   6  14    45.807    45.463     0.523   o
   2   6  14    51.475    51.223     0.532   o
   4   6  14    36.721    37.143     0.512   o
   6   6  14    47.114    47.292     0.749   o
   2   8  14    37.428    38.701     0.511   o
   4   8  14     0.134     6.929     1.728   <
   6   8  14    38.587    39.058     0.526   o
   8   8  14     0.227     7.161     2.372   <
   0  10  14    30.399    30.573     0.425   o
   2  10  14    43.468    43.091     0.546   o
   4  10  14    39.047    40.062     0.526   o
   1   1  15     3.321     6.835     2.352   <
   1   3  15    60.942    60.787     0.556   o
   3   3  15     1.399     4.887     2.679   <
   1   5  15    60.421    59.947     0.549   o
   3   5  15     2.692     6.321     1.831   <
   5   5  15     4.583     7.425     2.465   <
   1   7  15     1.149     5.708     1.882   <
   3   7  15    51.473    50.859     0.538   o
   5   7  15    50.924    51.430     0.534   o
   7   7  15     1.776     5.470     2.715   <
   1   9  15     3.891     5.008     1.823   <
   3   9  15    50.627    50.666     0.537   o
   0   0  16   136.314   132.832     1.219   o
   2   2  16    38.706    39.197     0.758   o
   0   4  16    54.369    54.249     0.536   o
   2   4  16     0.216     5.193     1.896   <
   4   4  16   123.933   123.542     1.152   o
   2   6  16    35.101    35.513     0.465   o
   4   6  16     0.201     6.151     1.889   <
   6   6  16    33.985    36.127     0.648   o
   0   8  16   113.221   113.131     0.760   o
   2   8  16     0.370     5.207     1.916   <
   1   1  17    14.827    16.111     0.555   o
   1   3  17    62.234    61.965     0.560   o
   3   3  17    10.188     9.134     2.014   <
   1   5  17    63.473    63.524     0.564   o
   3   5  17    13.065    10.759     1.333   <
   0   2  18    34.018    34.741     0.462   o
