# Supplementary material for: Disappearance of peculiarly large atomic displacement in the high-temperature phase of magnetite with substitution of Fe2+ by Ni2+and Mn2+
Source: Acta Crystallogr B Struct Sci Cryst Eng Mater. 2026 Feb 1;82(Pt 1):98–107. doi: 10.1107/S2052520625009928 (PMC12869524; doi:10.1107/S2052520625009928)
Supplement: Supplementary file 11 [file b-82-00098-ni03sup11.hkl]

#======================================================================

data_ni03

#======================================================================

# Structure Factor Table

#==============================================================================
 loop_
 _refln_index_h
 _refln_index_k
 _refln_index_l
 _refln_F_calc
 _refln_F_meas
 _refln_F_sigma
 _refln_include_status
   1   1   1    69.149    69.829     1.023   o
   0   2   2   170.991   165.108     1.364   o
   2   2   2   149.350   140.691     2.026   o
   1   1   3   273.849   274.001     2.252   o
   1   3   3    31.629    32.435     0.385   o
   3   3   3   204.714   201.497     2.891   o
   0   0   4   305.646   308.908     2.539   o
   2   2   4   133.387   131.460     1.104   o
   0   4   4   474.686   500.300     4.105   o
   2   4   4     0.349     4.486     1.514   <
   4   4   4   186.480   183.083     2.650   o
   1   1   5   235.520   231.047     1.909   o
   1   3   5    39.922    40.387     0.316   o
   3   3   5   183.717   180.679     1.508   o
   1   5   5    44.941    45.068     0.499   o
   3   5   5   168.303   167.288     1.408   o
   5   5   5   157.014   157.411     2.313   o
   0   2   6   110.376   110.144     0.669   o
   2   2   6   128.426   128.780     1.094   o
   2   4   6    97.405    98.585     0.614   o
   4   4   6     0.172     3.497     1.666   <
   0   6   6    87.702    88.080     0.802   o
   2   6   6   103.267   105.173     0.932   o
   4   6   6    72.963    73.519     0.715   o
   6   6   6    86.314    86.745     1.421   o
   1   1   7    22.799    24.904     0.440   o
   1   3   7   149.646   149.157     0.893   o
   3   3   7    12.539    12.677     0.305   o
   1   5   7   138.779   138.183     0.839   o
   3   5   7    16.531    17.545     0.253   o
   5   5   7    21.575    23.324     0.458   o
   1   7   7     9.645     9.493     1.047   <
   3   7   7   102.408   103.228     0.937   o
   5   7   7    98.230    98.603     0.915   o
   7   7   7     3.555     8.567     1.605   o
   0   0   8   337.187   336.048     2.772   o
   2   2   8    84.929    85.389     0.783   o
   0   4   8   135.062   135.530     0.825   o
   2   4   8     0.266     5.868     1.029   <
   4   4   8   264.557   263.098     2.193   o
   2   6   8    67.917    67.969     0.489   o
   4   6   8     0.216     5.068     1.275   <
   6   6   8    60.644    61.284     0.685   o
   0   8   8   220.593   217.538     1.834   o
   2   8   8     0.374     6.892     1.473   <
   4   8   8    91.532    91.679     0.877   o
   6   8   8     0.362     4.155     1.903   <
   8   8   8   168.950   166.589     2.516   o
   1   1   9    32.380    33.416     0.508   o
   1   3   9   131.586   131.069     0.805   o
   3   3   9    21.617    21.675     0.439   o
   1   5   9   127.187   126.636     0.787   o
   3   5   9    26.188    26.758     0.340   o
   5   5   9    30.871    30.904     0.600   o
   1   7   9    17.444    17.501     0.269   o
   3   7   9    95.743    95.716     0.638   o
   5   7   9    94.771    95.197     0.644   o
   7   7   9     9.049     8.285     1.096   o
   1   9   9    26.223    27.623     0.535   o
   3   9   9    94.161    92.826     0.905   o
   5   9   9    94.705    94.824     0.922   o
   7   9   9    15.974    15.976     0.466   <
   9   9   9    23.798    22.888     0.803   o
   0   2  10    70.118    70.694     0.501   o
   2   2  10    86.288    85.862     0.815   o
   2   4  10    61.888    62.519     0.477   o
   4   4  10     0.114     7.465     1.295   <
   0   6  10    55.086    55.621     0.464   o
   2   6  10    73.904    73.084     0.533   o
   4   6  10    58.205    58.487     0.483   o
   6   6  10    64.925    65.127     0.730   o
   2   8  10    52.562    52.366     0.472   o
   4   8  10     0.195     4.186     1.425   <
   6   8  10    43.591    44.383     0.472   o
   8   8  10     0.337     6.460     2.084   o
   0  10  10    50.784    51.527     0.690   o
   2  10  10    58.349    57.725     0.716   o
   4  10  10    39.717    38.856     0.687   o
   6  10  10    52.944    53.679     0.715   o
   8  10  10    42.076    43.373     0.709   o
  10  10  10    44.912    44.625     1.198   o
   1   1  11    98.173    97.357     0.907   o
   1   3  11     7.550     8.914     0.861   <
   3   3  11    86.973    87.287     0.846   o
   1   5  11    10.885    11.091     0.402   o
   3   5  11    85.085    84.772     0.594   o
   5   5  11    83.608    83.475     0.839   o
   1   7  11    76.068    75.980     0.561   o
   3   7  11     2.691     6.949     1.324   <
   5   7  11     4.900     6.379     1.179   <
   7   7  11    62.045    61.986     0.742   o
   1   9  11    74.669    74.711     0.571   o
   3   9  11     7.600     8.342     1.182   <
   5   9  11    10.586     9.714     1.081   <
   7   9  11    61.068    61.588     0.538   o
   9   9  11    61.670    61.951     0.759   o
   1  11  11     1.684     6.440     2.176   <
   3  11  11    56.422    55.535     0.727   o
   5  11  11    55.808    56.786     0.727   o
   7  11  11     1.763     6.373     2.072   <
   9  11  11     2.296     6.445     2.314   <
   0   0  12    91.539    90.277     0.873   o
   2   2  12    54.743    54.006     0.663   o
   0   4  12   191.432   188.192     1.142   o
   2   4  12     0.254     7.006     1.276   <
   4   4  12    78.923    78.676     0.821   o
   2   6  12    49.261    50.079     0.473   o
   4   6  12     0.247     5.595     1.374   <
   6   6  12    42.427    43.455     0.673   o
   0   8  12    69.519    69.628     0.548   o
   2   8  12     0.443     3.806     1.437   <
   4   8  12   151.111   149.044     0.940   o
   6   8  12     0.428     5.483     1.579   <
   8   8  12    55.178    53.597     0.734   o
   2  10  12    39.377    39.329     0.491   o
   4  10  12     0.229     4.031     1.645   <
   6  10  12    38.916    39.253     0.497   o
   8  10  12     0.390     6.006     1.601   <
   0  12  12   124.475   125.481     1.158   o
   2  12  12     0.519     4.552     2.006   <
   4  12  12    49.632    49.334     0.717   o
   6  12  12     0.495     5.462     2.315   <
   1   1  13    94.177    93.790     0.908   o
   1   3  13    18.476    18.277     0.283   o
   3   3  13    83.486    83.025     0.846   o
   1   5  13    22.674    22.637     0.322   o
   3   5  13    84.021    83.516     0.609   o
   5   5  13    84.780    84.636     0.872   o
   1   7  13    74.765    74.184     0.573   o
   3   7  13    10.670     9.937     0.975   <
   5   7  13    13.967    13.714     0.598   <
   7   7  13    61.199    62.701     0.754   o
   1   9  13    76.817    76.813     0.589   o
   3   9  13    17.495    17.747     0.299   o
   5   9  13    21.135    21.826     0.313   o
   7   9  13    62.726    62.593     0.538   o
   1  11  13     8.047     5.695     1.486   <
   3  11  13    56.003    56.251     0.520   o
   5  11  13    56.547    56.296     0.523   o
   0   2  14    45.035    44.957     0.474   o
   2   2  14    58.298    58.000     0.710   o
   2   4  14    45.154    45.417     0.482   o
   4   4  14     0.099     4.722     1.923   <
   0   6  14    45.320    45.623     0.493   o
   2   6  14    52.898    51.735     0.502   o
   4   6  14    36.926    37.249     0.487   o
   6   6  14    48.527    48.511     0.706   o
   2   8  14    37.394    38.102     0.494   o
   4   8  14     0.169     5.780     1.534   <
   6   8  14    38.193    39.251     0.494   o
   8   8  14     0.288     6.231     2.044   <
   0  10  14    30.752    31.516     0.427   o
   2  10  14    44.875    43.973     0.500   o
   4  10  14    38.462    38.550     0.506   o
   1   1  15     3.907     5.793     2.040   <
   1   3  15    61.198    60.803     0.523   o
   3   3  15     1.651     4.485     2.137   <
   1   5  15    60.952    60.657     0.528   o
   3   5  15     3.245     6.562     1.431   <
   5   5  15     5.415     7.380     2.163   o
   1   7  15     1.362     5.032     1.582   <
   3   7  15    51.491    51.537     0.511   o
   5   7  15    51.149    50.917     0.512   o
   7   7  15     1.752     4.943     2.367   <
   1   9  15     4.668     6.356     1.559   <
   3   9  15    51.066    51.841     0.508   o
   0   0  16   136.902   135.361     1.228   o
   2   2  16    38.565    38.846     0.704   o
   0   4  16    55.192    54.368     0.515   o
   2   4  16     0.243     4.277     1.556   <
   4   4  16   124.483   124.887     1.154   o
   2   6  16    34.995    34.825     0.482   o
   4   6  16     0.232     6.202     1.511   <
   0   8  16   113.734   113.264     0.755   o
   2   8  16     0.414     6.137     1.499   <
   1   1  17    15.525    15.991     0.441   o
   1   3  17    62.765    62.587     0.536   o
   3   3  17    10.876    10.934     1.549   <
   1   5  17    63.962    63.793     0.541   o
   3   5  17    13.796    11.731     1.098   <
