# Supplementary material for: Disappearance of peculiarly large atomic displacement in the high-temperature phase of magnetite with substitution of Fe2+ by Ni2+and Mn2+
Source: Acta Crystallogr B Struct Sci Cryst Eng Mater. 2026 Feb 1;82(Pt 1):98–107. doi: 10.1107/S2052520625009928 (PMC12869524; doi:10.1107/S2052520625009928)
Supplement: Supplementary file 12 [file b-82-00098-ni04sup12.hkl]

#======================================================================

data_ni04

#======================================================================

# Structure Factor Table

#==============================================================================
 loop_
 _refln_index_h
 _refln_index_k
 _refln_index_l
 _refln_F_calc
 _refln_F_meas
 _refln_F_sigma
 _refln_include_status
   1   1   1    69.051    70.550     1.035   o
   0   2   2   170.810   167.272     1.382   o
   2   2   2   149.833   140.814     2.029   o
   1   1   3   274.058   271.814     2.233   o
   1   3   3    32.191    34.765     0.401   o
   3   3   3   204.869   202.694     2.907   o
   0   0   4   306.176   311.302     2.556   o
   2   2   4   133.219   131.780     1.108   o
   0   4   4   474.831   488.825     4.009   o
   2   4   4     0.673     4.906     1.554   <
   4   4   4   187.239   184.838     2.675   o
   1   1   5   235.220   232.690     1.921   o
   1   3   5    40.381    41.070     0.327   o
   3   3   5   183.958   184.160     1.537   o
   1   5   5    44.872    45.298     0.516   o
   3   5   5   168.144   168.310     1.418   o
   5   5   5   156.062   157.661     2.322   o
   0   2   6   110.229   109.413     0.667   o
   2   2   6   128.990   129.767     1.105   o
   2   4   6    96.912    97.065     0.609   o
   4   4   6     0.396     4.602     1.715   <
   0   6   6    86.946    87.083     0.803   o
   2   6   6   103.449   105.597     0.941   o
   4   6   6    72.874    73.843     0.725   o
   6   6   6    86.688    87.532     1.447   o
   1   1   7    23.499    24.970     0.479   o
   1   3   7   149.794   149.153     0.895   o
   3   3   7    13.028    14.150     0.327   o
   1   5   7   138.815   138.892     0.844   o
   3   5   7    17.097    19.076     0.270   o
   5   5   7    22.192    23.051     0.451   o
   1   7   7    10.202     8.980     1.316   <
   3   7   7   102.134   101.406     0.932   o
   5   7   7    98.334    98.417     0.927   o
   7   7   7     3.772     6.262     3.694   <
   0   0   8   337.284   334.865     2.762   o
   2   2   8    84.497    85.025     0.787   o
   0   4   8   135.457   135.540     0.828   o
   2   4   8     0.668     5.810     1.149   <
   4   4   8   264.411   265.507     2.210   o
   2   6   8    67.577    67.999     0.498   o
   4   6   8     0.532     7.751     1.165   <
   6   6   8    59.910    60.183     0.694   o
   0   8   8   220.424   218.881     1.846   o
   2   8   8     0.964     8.397     1.613   <
   4   8   8    92.302    90.913     0.882   o
   6   8   8     0.856     5.556     2.181   <
   8   8   8   168.658   168.391     2.553   o
   1   1   9    32.346    32.842     0.533   o
   1   3   9   131.376   130.880     0.807   o
   3   3   9    22.312    22.064     0.450   o
   1   5   9   126.505   126.579     0.791   o
   3   5   9    26.459    27.276     0.375   o
   5   5   9    30.577    31.405     0.605   o
   1   7   9    18.140    18.871     0.278   o
   3   7   9    95.892    95.641     0.646   o
   5   7   9    94.609    94.148     0.646   o
   7   7   9     9.926    10.625     0.761   o
   1   9   9    26.060    25.533     0.508   o
   3   9   9    93.573    94.609     0.922   o
   5   9   9    93.580    93.985     0.931   o
   7   9   9    16.393    15.597     0.479   o
   9   9   9    23.326    22.214     0.837   o
   0   2  10    69.512    69.475     0.505   o
   2   2  10    86.676    85.660     0.821   o
   2   4  10    61.580    61.876     0.484   o
   4   4  10     0.252     4.974     2.115   <
   0   6  10    55.032    55.557     0.475   o
   2   6  10    74.212    73.358     0.544   o
   4   6  10    57.313    57.529     0.492   o
   6   6  10    65.162    65.087     0.740   o
   2   8  10    51.923    51.115     0.490   o
   4   8  10     0.414     4.003     1.557   <
   6   8  10    43.389    43.028     0.493   o
   8   8  10     0.701     4.585     2.418   <
   0  10  10    49.691    50.288     0.713   o
   2  10  10    58.553    57.801     0.741   o
   4  10  10    39.693    39.679     0.719   o
   6  10  10    53.124    52.675     0.739   o
   8  10  10    41.029    43.084     0.717   o
  10  10  10    45.064    44.661     1.277   o
   1   1  11    98.220    97.657     0.915   o
   1   3  11     8.156     8.592     0.974   <
   3   3  11    86.737    86.118     0.848   o
   1   5  11    11.658    10.641     0.818   <
   3   5  11    85.145    83.986     0.601   o
   5   5  11    83.622    82.263     0.846   o
   1   7  11    75.864    74.667     0.566   o
   3   7  11     2.987     7.265     1.264   <
   5   7  11     5.628     6.385     1.496   <
   7   7  11    61.465    61.128     0.759   o
   1   9  11    74.703    73.936     0.578   o
   3   9  11     8.467    10.005     1.138   <
   5   9  11    11.296    10.299     1.013   <
   7   9  11    61.152    60.798     0.546   o
   9   9  11    61.469    61.579     0.780   o
   1  11  11     2.072     6.052     2.168   <
   3  11  11    55.912    55.459     0.753   o
   5  11  11    55.693    55.071     0.763   o
   7  11  11     1.684     5.193     2.417   <
   9  11  11     3.164     6.842     2.261   <
   0   0  12    92.305    90.372     0.881   o
   2   2  12    54.275    54.208     0.682   o
   0   4  12   191.172   186.986     1.136   o
   2   4  12     0.633     7.237     1.160   <
   4   4  12    79.675    78.794     0.828   o
   2   6  12    48.667    49.660     0.491   o
   4   6  12     0.571     6.132     1.442   <
   6   6  12    42.070    42.284     0.729   o
   0   8  12    70.280    70.231     0.563   o
   2   8  12     1.065     5.499     1.550   <
   4   8  12   150.769   149.659     0.947   o
   6   8  12     0.970     6.610     1.541   <
   8   8  12    55.981    55.290     0.751   o
   2  10  12    38.903    39.450     0.514   o
   4  10  12     0.473     5.912     1.521   <
   6  10  12    38.055    38.654     0.498   o
   8  10  12     0.806     7.247     1.515   <
   0  12  12   124.104   124.199     1.160   o
   2  12  12     1.223     4.575     2.267   <
   4  12  12    50.457    49.911     0.729   o
   6  12  12     1.115     4.960     2.566   <
   1   1  13    93.651    92.734     0.915   o
   1   3  13    18.938    19.260     0.294   o
   3   3  13    83.426    82.393     0.861   o
   1   5  13    22.649    22.994     0.337   o
   3   5  13    83.505    83.123     0.615   o
   5   5  13    83.753    84.141     0.884   o
   1   7  13    74.661    73.641     0.584   o
   3   7  13    11.509    11.448     0.625   o
   5   7  13    14.475    14.402     0.471   <
   7   7  13    61.321    63.715     0.781   o
   1   9  13    75.857    76.300     0.601   o
   3   9  13    17.608    18.893     0.323   o
   5   9  13    20.788    20.852     0.314   o
   7   9  13    62.257    62.973     0.555   o
   1  11  13     8.872     7.836     1.342   <
   3  11  13    56.088    57.321     0.540   o
   5  11  13    56.386    56.033     0.538   o
   0   2  14    44.652    44.292     0.500   o
   2   2  14    58.529    56.890     0.744   o
   2   4  14    44.454    45.454     0.501   o
   4   4  14     0.183     5.724     2.403   <
   0   6  14    44.339    44.754     0.510   o
   2   6  14    53.103    51.989     0.521   o
   4   6  14    36.757    37.734     0.491   o
   6   6  14    48.705    48.560     0.736   o
   2   8  14    36.941    37.899     0.514   o
   4   8  14     0.311     6.819     1.581   <
   6   8  14    37.236    38.566     0.493   o
   8   8  14     0.531     5.789     2.435   <
   0  10  14    30.745    31.699     0.438   o
   2  10  14    45.047    45.064     0.521   o
   4  10  14    37.286    38.292     0.493   o
   1   1  15     4.604     7.508     2.076   <
   1   3  15    61.016    60.420     0.539   o
   3   3  15     2.014     6.947     2.148   o
   1   5  15    60.936    61.328     0.541   o
   3   5  15     3.999     7.080     1.467   <
   5   5  15     6.227     6.405     2.411   <
   1   7  15     1.733     4.528     1.730   <
   3   7  15    51.027    51.081     0.530   o
   5   7  15    51.033    50.402     0.532   o
   7   7  15     1.616     7.100     2.371   <
   1   9  15     5.531     7.804     1.507   <
   3   9  15    51.094    51.632     0.525   o
   0   0  16   136.530   135.599     1.241   o
   2   2  16    37.963    38.032     0.747   o
   0   4  16    55.986    54.438     0.532   o
   2   4  16     0.574     5.019     1.734   <
   4   4  16   124.108   122.733     1.151   o
   2   6  16    34.450    35.254     0.475   o
   4   6  16     0.523     5.275     1.736   <
   0   8  16   113.347   112.610     0.759   o
   2   8  16     0.977     5.776     1.741   <
   1   1  17    15.794    14.680     0.815   <
   1   3  17    62.416    63.070     0.558   o
   3   3  17    11.575    11.302     1.244   o
   1   5  17    63.174    63.680     0.558   o
   3   5  17    14.098    13.113     0.767   <
