# Supplementary material for: Disappearance of peculiarly large atomic displacement in the high-temperature phase of magnetite with substitution of Fe2+ by Ni2+and Mn2+
Source: Acta Crystallogr B Struct Sci Cryst Eng Mater. 2026 Feb 1;82(Pt 1):98–107. doi: 10.1107/S2052520625009928 (PMC12869524; doi:10.1107/S2052520625009928)
Supplement: Supplementary file 13 [file b-82-00098-ni05sup13.hkl]

#======================================================================

data_ni05

#======================================================================

# Structure Factor Table

#==============================================================================
 loop_
 _refln_index_h
 _refln_index_k
 _refln_index_l
 _refln_F_calc
 _refln_F_meas
 _refln_F_sigma
 _refln_include_status
   1   1   1    70.663    70.978     1.031   o
   0   2   2   170.900   164.655     1.357   o
   2   2   2   152.531   141.376     2.027   o
   1   1   3   275.585   273.978     2.249   o
   1   3   3    33.071    34.755     0.360   o
   3   3   3   205.860   200.638     2.869   o
   0   0   4   309.034   314.113     2.577   o
   2   2   4   133.619   131.473     1.096   o
   0   4   4   478.625   507.567     4.159   o
   2   4   4     1.026     6.246     1.000   <
   4   4   4   190.126   188.624     2.711   o
   1   1   5   237.313   232.935     1.919   o
   1   3   5    41.814    41.933     0.303   o
   3   3   5   185.971   183.212     1.520   o
   1   5   5    46.220    46.255     0.474   o
   3   5   5   170.469   169.264     1.413   o
   5   5   5   158.124   157.896     2.299   o
   0   2   6   110.855   109.537     0.657   o
   2   2   6   131.613   130.945     1.101   o
   2   4   6    97.460    98.206     0.601   o
   4   4   6     0.650     3.267     1.525   <
   0   6   6    87.439    88.973     0.788   o
   2   6   6   105.609   107.970     0.935   o
   4   6   6    73.908    74.389     0.691   o
   6   6   6    89.085    90.481     1.417   o
   1   1   7    24.451    25.523     0.390   o
   1   3   7   151.359   150.688     0.894   o
   3   3   7    13.261    14.087     0.290   o
   1   5   7   140.872   140.555     0.841   o
   3   5   7    17.784    20.016     0.279   o
   5   5   7    23.370    26.369     0.460   o
   1   7   7    10.495    12.716     0.317   <
   3   7   7   103.315   103.478     0.916   o
   5   7   7   100.329   100.696     0.904   o
   7   7   7     3.459     2.889     3.145   <
   0   0   8   341.578   342.393     2.817   o
   2   2   8    85.209    84.930     0.759   o
   0   4   8   137.804   138.094     0.829   o
   2   4   8     1.118     4.423     1.030   <
   4   4   8   268.806   267.919     2.218   o
   2   6   8    68.532    69.345     0.471   o
   4   6   8     0.903     5.697     1.011   <
   6   6   8    60.771    61.706     0.642   o
   0   8   8   225.076   223.251     1.872   o
   2   8   8     1.655     5.021     1.683   <
   4   8   8    94.980    94.547     0.866   o
   6   8   8     1.459     5.315     1.437   <
   8   8   8   173.653   171.242     2.537   o
   1   1   9    33.364    33.998     0.461   o
   1   3   9   133.727   133.392     0.805   o
   3   3   9    23.525    24.128     0.485   o
   1   5   9   128.895   128.438     0.784   o
   3   5   9    27.642    28.216     0.355   o
   5   5   9    31.544    31.739     0.503   o
   1   7   9    19.271    19.856     0.278   o
   3   7   9    98.374    97.853     0.628   o
   5   7   9    97.265    97.346     0.631   o
   7   7   9    10.757    10.660     0.416   o
   1   9   9    27.041    27.012     0.502   o
   3   9   9    96.221    95.803     0.889   o
   5   9   9    96.105    97.105     0.900   o
   7   9   9    17.470    18.667     0.382   o
   9   9   9    24.138    24.813     0.779   o
   0   2  10    70.297    70.499     0.478   o
   2   2  10    89.077    89.719     0.813   o
   2   4  10    62.628    62.542     0.449   o
   4   4  10     0.421     5.608     1.580   <
   0   6  10    56.302    56.671     0.432   o
   2   6  10    76.557    75.992     0.520   o
   4   6  10    58.149    58.348     0.445   o
   6   6  10    67.463    66.940     0.692   o
   2   8  10    52.962    53.227     0.428   o
   4   8  10     0.694     5.433     1.115   <
   6   8  10    44.763    45.548     0.420   o
   8   8  10     1.183     6.107     1.577   o
   0  10  10    50.592    51.129     0.622   o
   2  10  10    60.861    60.126     0.666   o
   4  10  10    41.196    41.819     0.595   o
   6  10  10    55.451    55.911     0.650   o
   8  10  10    42.139    43.234     0.613   o
  10  10  10    47.441    47.309     1.074   o
   1   1  11   100.190    99.092     0.891   o
   1   3  11     8.480     7.731     0.813   <
   3   3  11    88.167    87.734     0.817   o
   1   5  11    12.480    13.021     0.256   <
   3   5  11    87.277    86.658     0.576   o
   5   5  11    86.139    85.184     0.811   o
   1   7  11    77.474    77.258     0.535   o
   3   7  11     2.779     5.515     1.187   <
   5   7  11     6.004     6.505     0.896   <
   7   7  11    62.630    62.350     0.687   o
   1   9  11    77.332    76.926     0.543   o
   3   9  11     9.267     9.549     0.442   <
   5   9  11    12.286    12.502     0.296   <
   7   9  11    63.619    63.786     0.493   o
   9   9  11    64.393    64.534     0.705   o
   1  11  11     2.021     6.530     1.577   o
   3  11  11    57.264    57.878     0.667   o
   5  11  11    57.731    56.680     0.668   o
   7  11  11     2.233     4.887     1.679   <
   9  11  11     3.621     5.727     1.797   <
   0   0  12    94.987    92.959     0.855   o
   2   2  12    55.359    55.561     0.614   o
   0   4  12   195.998   192.402     1.152   o
   2   4  12     1.089     5.955     1.198   <
   4   4  12    82.307    81.433     0.788   o
   2   6  12    49.790    50.172     0.430   o
   4   6  12     0.976     5.603     1.232   <
   6   6  12    43.394    44.258     0.588   o
   0   8  12    72.898    71.608     0.525   o
   2   8  12     1.841     4.889     1.281   <
   4   8  12   155.873   155.125     0.950   o
   6   8  12     1.671     4.676     1.350   <
   8   8  12    58.567    58.548     0.673   o
   2  10  12    40.245    41.260     0.424   o
   4  10  12     0.804     6.156     1.168   <
   6  10  12    39.288    39.678     0.426   o
   8  10  12     1.391     4.842     1.457   <
   0  12  12   129.410   129.841     1.153   o
   2  12  12     2.154     6.664     1.625   o
   4  12  12    53.027    52.278     0.638   o
   6  12  12     1.967     5.064     1.783   <
   1   1  13    96.330    95.970     0.887   o
   1   3  13    20.079    20.165     0.285   o
   3   3  13    86.222    86.194     0.829   o
   1   5  13    23.660    23.865     0.311   o
   3   5  13    86.287    85.849     0.585   o
   5   5  13    86.415    85.815     0.832   o
   1   7  13    77.509    77.296     0.550   o
   3   7  13    12.565    12.574     0.399   <
   5   7  13    15.561    16.764     0.277   <
   7   7  13    64.145    65.205     0.705   o
   1   9  13    78.638    78.720     0.562   o
   3   9  13    18.621    19.321     0.281   o
   5   9  13    21.640    22.477     0.323   o
   7   9  13    65.242    65.152     0.503   o
   1  11  13     9.863     9.213     0.869   <
   3  11  13    58.951    59.490     0.482   o
   5  11  13    59.365    59.340     0.478   o
   0   2  14    45.934    46.557     0.421   o
   2   2  14    60.845    59.542     0.667   o
   2   4  14    45.608    45.795     0.431   o
   4   4  14     0.301     3.548     1.983   <
   0   6  14    45.395    45.714     0.431   o
   2   6  14    55.437    54.562     0.461   o
   4   6  14    38.251    38.732     0.420   o
   6   6  14    51.056    50.428     0.637   o
   2   8  14    38.322    38.720     0.423   o
   4   8  14     0.519     4.709     1.394   <
   6   8  14    38.454    38.843     0.429   o
   8   8  14     0.898     5.675     2.087   <
   0  10  14    32.379    32.159     0.432   o
   2  10  14    47.430    46.654     0.443   o
   4  10  14    38.431    39.077     0.428   o
   1   1  15     4.966     7.238     1.407   <
   1   3  15    62.918    62.642     0.490   o
   3   3  15     1.960     6.072     1.711   <
   1   5  15    63.353    62.965     0.491   o
   3   5  15     4.390     5.472     1.253   <
   5   5  15     6.959     6.815     1.534   <
   1   7  15     1.737     5.245     1.225   <
   3   7  15    52.526    52.259     0.457   o
   5   7  15    53.163    52.971     0.459   o
   7   7  15     2.122     5.056     1.935   <
   1   9  15     6.274     5.550     1.291   <
   3   9  15    53.664    53.891     0.459   o
   0   0  16   141.758   139.929     1.231   o
   2   2  16    39.277    38.541     0.614   o
   0   4  16    58.580    57.377     0.471   o
   2   4  16     1.005     5.136     1.371   <
   4   4  16   129.419   128.327     1.142   o
   2   6  16    35.841    36.754     0.428   o
   4   6  16     0.918     4.199     1.555   <
   0   8  16   118.698   118.013     0.751   o
   2   8  16     1.740     4.604     1.440   <
   1   1  17    16.858    16.314     0.375   o
   1   3  17    65.466    65.750     0.502   o
   3   3  17    12.695    12.963     0.437   o
   1   5  17    66.135    66.576     0.504   o
   3   5  17    15.146    14.660     0.286   o
