# Supplementary material for: Disappearance of peculiarly large atomic displacement in the high-temperature phase of magnetite with substitution of Fe2+ by Ni2+and Mn2+
Source: Acta Crystallogr B Struct Sci Cryst Eng Mater. 2026 Feb 1;82(Pt 1):98–107. doi: 10.1107/S2052520625009928 (PMC12869524; doi:10.1107/S2052520625009928)
Supplement: Supplementary file 14 [file b-82-00098-ni06sup14.hkl]

#======================================================================

data_ni06

#======================================================================

# Structure Factor Table

#==============================================================================
 loop_
 _refln_index_h
 _refln_index_k
 _refln_index_l
 _refln_F_calc
 _refln_F_meas
 _refln_F_sigma
 _refln_include_status
   1   1   1    68.889    71.188     1.036   o
   0   2   2   170.803   165.841     1.369   o
   2   2   2   150.083   144.465     2.075   o
   1   1   3   274.212   272.972     2.243   o
   1   3   3    32.240    33.465     0.361   o
   3   3   3   204.782   202.225     2.896   o
   0   0   4   306.585   310.967     2.554   o
   2   2   4   133.362   131.268     1.099   o
   0   4   4   476.135   501.649     4.115   o
   2   4   4     1.331     2.055     1.181   <
   4   4   4   188.647   187.733     2.706   o
   1   1   5   235.804   230.839     1.905   o
   1   3   5    41.096    41.839     0.309   o
   3   3   5   185.040   183.960     1.531   o
   1   5   5    45.303    46.199     0.484   o
   3   5   5   169.283   168.957     1.416   o
   5   5   5   156.537   157.331     2.302   o
   0   2   6   110.512   109.509     0.661   o
   2   2   6   130.253   132.342     1.117   o
   2   4   6    97.022    96.911     0.599   o
   4   4   6     0.852     7.341     1.256   <
   0   6   6    86.917    86.592     0.780   o
   2   6   6   104.617   107.200     0.939   o
   4   6   6    73.457    74.006     0.701   o
   6   6   6    88.470    88.902     1.421   o
   1   1   7    24.127    25.793     0.401   o
   1   3   7   150.542   148.706     0.887   o
   3   3   7    13.053    14.879     0.308   o
   1   5   7   139.998   139.967     0.843   o
   3   5   7    17.732    19.129     0.252   o
   5   5   7    23.237    23.890     0.470   o
   1   7   7    10.563    11.181     0.329   o
   3   7   7   102.545   102.436     0.921   o
   5   7   7    99.790    99.531     0.906   o
   7   7   7     3.567     3.818     2.886   <
   0   0   8   339.498   338.278     2.788   o
   2   2   8    84.730    85.086     0.770   o
   0   4   8   136.664   137.989     0.833   o
   2   4   8     1.481     6.884     0.985   <
   4   4   8   266.891   265.040     2.201   o
   2   6   8    68.012    68.516     0.478   o
   4   6   8     1.184     5.079     1.034   <
   6   6   8    60.095    60.683     0.650   o
   0   8   8   223.292   221.510     1.859   o
   2   8   8     2.188     4.109     1.587   <
   4   8   8    94.466    94.782     0.884   o
   6   8   8     1.897     5.343     1.558   o
   8   8   8   171.983   171.200     2.573   o
   1   1   9    32.787    33.514     0.484   o
   1   3   9   132.730   131.832     0.803   o
   3   3   9    23.534    24.313     0.465   o
   1   5   9   127.545   127.049     0.782   o
   3   5   9    27.320    27.724     0.360   o
   5   5   9    30.887    31.139     0.533   o
   1   7   9    19.364    20.092     0.285   o
   3   7   9    97.809    96.863     0.634   o
   5   7   9    96.349    95.207     0.632   o
   7   7   9    11.272    13.157     0.376   o
   1   9   9    26.533    27.722     0.561   o
   3   9   9    95.001    95.043     0.900   o
   5   9   9    94.529    95.171     0.907   o
   7   9   9    17.440    18.219     0.382   o
   9   9   9    23.514    23.109     0.816   o
   0   2  10    69.721    69.765     0.484   o
   2   2  10    88.479    88.083     0.816   o
   2   4  10    62.085    62.067     0.458   o
   4   4  10     0.539     8.343     0.918   <
   0   6  10    55.789    56.251     0.442   o
   2   6  10    76.129    75.686     0.530   o
   4   6  10    57.423    57.445     0.457   o
   6   6  10    67.150    67.031     0.720   o
   2   8  10    52.270    52.538     0.448   o
   4   8  10     0.881     5.743     0.999   <
   6   8  10    44.176    45.191     0.442   o
   8   8  10     1.490     4.937     1.623   <
   0  10  10    49.753    49.434     0.647   o
   2  10  10    60.646    59.432     0.689   o
   4  10  10    40.632    41.561     0.613   o
   6  10  10    55.306    55.047     0.680   o
   8  10  10    41.204    41.995     0.642   o
  10  10  10    47.396    46.244     1.195   o
   1   1  11    99.531    98.806     0.901   o
   1   3  11     8.686     8.725     0.520   <
   3   3  11    87.491    86.802     0.824   o
   1   5  11    12.715    12.384     0.253   o
   3   5  11    86.732    85.664     0.586   o
   5   5  11    85.416    85.584     0.836   o
   1   7  11    76.906    76.621     0.547   o
   3   7  11     3.016     7.783     0.954   <
   5   7  11     6.525     6.444     1.034   <
   7   7  11    61.961    61.702     0.708   o
   1   9  11    76.704    76.302     0.557   o
   3   9  11     9.797    10.484     0.471   <
   5   9  11    12.542    11.903     0.527   <
   7   9  11    63.274    63.928     0.513   o
   9   9  11    63.515    63.896     0.733   o
   1  11  11     2.446     8.184     1.551   <
   3  11  11    56.677    55.957     0.698   o
   5  11  11    57.362    56.828     0.706   o
   7  11  11     1.899     6.326     1.629   <
   9  11  11     4.470     5.170     1.845   <
   0   0  12    94.449    91.921     0.863   o
   2   2  12    54.739    53.923     0.629   o
   0   4  12   194.249   190.280     1.146   o
   2   4  12     1.430     6.448     1.009   <
   4   4  12    81.921    80.828     0.803   o
   2   6  12    49.088    49.414     0.445   o
   4   6  12     1.262     5.302     1.251   <
   6   6  12    42.761    43.269     0.618   o
   0   8  12    72.639    71.636     0.536   o
   2   8  12     2.397     5.537     1.120   <
   4   8  12   154.231   152.519     0.949   o
   6   8  12     2.144     4.941     1.300   <
   8   8  12    58.530    57.698     0.704   o
   2  10  12    39.540    40.121     0.455   o
   4  10  12     1.008     4.557     1.320   <
   6  10  12    38.387    39.937     0.448   o
   8  10  12     1.734     5.094     1.429   <
   0  12  12   127.849   126.493     1.149   o
   2  12  12     2.776     5.918     1.596   <
   4  12  12    53.075    51.988     0.677   o
   6  12  12     2.500     5.537     1.794   <
   1   1  13    95.210    94.934     0.898   o
   1   3  13    20.116    20.419     0.289   o
   3   3  13    85.527    84.940     0.834   o
   1   5  13    23.319    23.334     0.328   o
   3   5  13    85.168    84.675     0.596   o
   5   5  13    84.925    84.962     0.850   o
   1   7  13    76.775    76.208     0.560   o
   3   7  13    13.058    13.220     0.285   o
   5   7  13    15.675    15.708     0.265   o
   7   7  13    63.762    64.089     0.731   o
   1   9  13    77.185    77.894     0.572   o
   3   9  13    18.420    18.759     0.283   o
   5   9  13    21.126    21.382     0.308   o
   7   9  13    64.152    65.434     0.519   o
   1  11  13    10.359     9.907     0.985   <
   3  11  13    58.518    58.787     0.499   o
   5  11  13    58.573    59.046     0.494   o
   0   2  14    45.277    45.285     0.439   o
   2   2  14    60.664    59.780     0.688   o
   2   4  14    44.851    45.609     0.444   o
   4   4  14     0.367     5.555     1.792   o
   0   6  14    44.547    44.716     0.453   o
   2   6  14    55.323    54.423     0.478   o
   4   6  14    37.628    38.094     0.451   o
   6   6  14    50.989    50.412     0.662   o
   2   8  14    37.608    38.212     0.455   o
   4   8  14     0.628     6.672     1.200   <
   6   8  14    37.525    39.157     0.445   o
   8   8  14     1.082     4.275     2.116   <
   0  10  14    31.787    32.344     0.443   o
   2  10  14    47.410    46.186     0.470   o
   4  10  14    37.429    38.360     0.452   o
   1   1  15     5.426     6.228     1.646   <
   1   3  15    62.388    61.646     0.503   o
   3   3  15     2.320     4.838     1.748   <
   1   5  15    62.793    62.540     0.508   o
   3   5  15     4.976     5.880     1.400   <
   5   5  15     7.423     6.088     1.851   <
   1   7  15     2.174     5.326     1.326   <
   3   7  15    51.977    51.462     0.479   o
   5   7  15    52.777    52.627     0.475   o
   7   7  15     1.743     7.005     1.457   <
   1   9  15     6.851     5.737     1.318   <
   3   9  15    53.248    53.240     0.474   o
   0   0  16   140.109   139.276     1.241   o
   2   2  16    38.504    38.527     0.645   o
   0   4  16    58.496    56.672     0.494   o
   2   4  16     1.297     4.872     1.359   <
   4   4  16   127.828   126.693     1.153   o
   2   6  16    35.085    35.835     0.449   o
   4   6  16     1.168     5.202     1.423   <
   0   8  16   117.157   116.641     0.759   o
   2   8  16     2.234     5.892     1.190   <
   1   1  17    16.865    16.724     0.374   o
   1   3  17    64.565    64.610     0.519   o
   3   3  17    13.122    10.907     0.953   <
   1   5  17    64.846    66.405     0.521   o
   3   5  17    15.179    14.479     0.571   <
